# Supplementary material for: Bis[4-(dimethyl­amino)pyridinium] tetra­bromidodiphenyl­stannate(IV)
Source: Acta Crystallogr Sect E Struct Rep Online. 2008 Apr 23;64(Pt 5):m696. doi: 10.1107/S1600536808010830 (PMC2961153; doi:10.1107/S1600536808010830)
Supplement: Supplementary file 1 [file e-64-0m696-sup1.cif]

##############################################################################
###                                                                        ###
###        Electronic paper (Acta Crystallographica Section E)             ###
###                                                                        ###
##############################################################################
#                                                                            #
# This CIF contains the data in a paper accepted for publication in Acta     #
# Crystallographica Section E. It conforms to the requirements of Notes      #
# for Authors for Section E, and has been peer reviewed under the auspices   #
# of the IUCr Commission on Journals.                                        #
#                                                                            #
# Full details of the Crystallographic Information File format               #
# are given in the paper "The Crystallographic Information File (CIF):       #
# a New Standard Archive File for Crystallography" by S. R. Hall, F. H.      #
# Allen and I. D. Brown [Acta Cryst. (1991), A47, 655-685].                  #
#                                                                            #
# The current version of the core CIF dictionary is obtainable from          #
# ftp://ftp.iucr.org/pub/cif_core.dic. The current version number is 2.4.    #
#                                                                            #
# Software is freely available for graphical display of the structure(s) in  #
# this CIF.  For information consult the CIF home page http://www.iucr.org/  #
# cif/home.html                                                              #
#                                                                            #
# This file may be used for bona fide research purposes within the           #
# scientific community so long as proper attribution is given to the journal # 
# article from which it was obtained.                                        #
#                                                                            #
##############################################################################
                                             
data_global
_audit_creation_method     SHELXL-97
_journal_date_recd_electronic     2008-04-07
_journal_date_accepted     2008-04-18
_journal_name_full     'Acta Crystallographica, Section E'
_journal_year     2008
_journal_volume     64
_journal_issue      5
_journal_page_first     m696
_journal_page_last     m696
_journal_paper_category     QM
_journal_coeditor_code     TK2264
_publ_contact_author
;
     Dr Seik Weng Ng
     Department of Chemistry
     University of Malaya
     50603 Kuala Lumpur
     Malaysia
;
_publ_contact_author_email     seikweng@um.edu.my
_publ_contact_author_fax     '03 7967 4193'
_publ_contact_author_phone     '03 7967 6778'
_publ_section_title
;
Bis[4-(dimethylamino)pyridinium] tetrabromidodiphenylstannate(IV)
;
loop_
    _publ_author_name
    _publ_author_address
    'Yap, Quai Ling'
;
Department of Chemistry
University of Malaya
50603 Kuala Lumpur
Malaysia
;
    'Lo, Kong Mun'
;
Department of Chemistry
University of Malaya
50603 Kuala Lumpur
Malaysia
;
    'Ng, Seik Weng'
;
Department of Chemistry
University of Malaya
50603 Kuala Lumpur
Malaysia
;
data_I
_audit_creation_method     SHELXL-97
_chemical_name_systematic
;
Bis[4-(dimethylamino)pyridinium] tetrabromidodiphenylstannate(IV)
;
_chemical_name_common     ?
_chemical_formula_moiety     '2(C7 H11 N2 +), C12 H10 Br4 Sn 2-'
_chemical_formula_sum     'C26 H32 Br4 N4 Sn'
_chemical_formula_iupac     '(C7 H11 N2)2 [Sn Br4 (C6 H5)2]'
_chemical_formula_weight     838.89
_chemical_melting_point     ?
_symmetry_cell_setting     Monoclinic
_symmetry_space_group_name_H-M     'P 21/n'
_symmetry_space_group_name_Hall     '-P 2yn'
loop_
    _symmetry_equiv_pos_as_xyz
    'x, y, z'
    '-x+1/2, y+1/2, -z+1/2'
    '-x, -y, -z'
    'x-1/2, -y-1/2, z-1/2'
_cell_length_a     10.7803(2)
_cell_length_b     9.3847(2)
_cell_length_c     14.4068(4)
_cell_angle_alpha     90
_cell_angle_beta     94.126(2)
_cell_angle_gamma     90
_cell_volume     1453.76(6)
_cell_formula_units_Z     2
_cell_measurement_reflns_used     3449
_cell_measurement_theta_min     2.3
_cell_measurement_theta_max     28.3
_cell_measurement_temperature     100(2)
_exptl_crystal_description     Block
_exptl_crystal_colour     Colorless
_exptl_crystal_size_max     0.24
_exptl_crystal_size_mid     0.18
_exptl_crystal_size_min     0.12
_exptl_crystal_density_diffrn     1.916
_exptl_crystal_density_meas     ?
_exptl_crystal_density_method     'not measured'
_exptl_crystal_F_000     812
_exptl_absorpt_coefficient_mu     6.398
_exptl_absorpt_correction_type     Multi-scan
_exptl_absorpt_process_details     '(SADABS; Sheldrick, 1996)'
_exptl_absorpt_correction_T_min     0.386
_exptl_absorpt_correction_T_max     0.514
_diffrn_ambient_temperature     100(2)
_diffrn_radiation_type     MoK\a
_diffrn_radiation_wavelength     0.71073
_diffrn_radiation_source     'fine-focus sealed tube'
_diffrn_radiation_monochromator     graphite
_diffrn_measurement_device_type     'Bruker SMART APEX'
_diffrn_measurement_method     \w
_diffrn_detector_area_resol_mean     ?
_diffrn_reflns_number     11853
_diffrn_reflns_av_R_equivalents     0.035
_diffrn_reflns_av_sigmaI/netI     0.037
_diffrn_reflns_theta_min     2.3
_diffrn_reflns_theta_max     27.5
_diffrn_reflns_theta_full     27.5
_diffrn_measured_fraction_theta_max     0.998
_diffrn_measured_fraction_theta_full     0.998
_diffrn_reflns_limit_h_min     -14
_diffrn_reflns_limit_h_max     14
_diffrn_reflns_limit_k_min     -12
_diffrn_reflns_limit_k_max     12
_diffrn_reflns_limit_l_min     -18
_diffrn_reflns_limit_l_max     14
_diffrn_standards_number     0
_diffrn_standards_interval_count     0
_diffrn_standards_interval_time     0
_diffrn_standards_decay_%     0
_reflns_number_total     3334
_reflns_number_gt     2688
_reflns_threshold_expression     I>2\s(I)
_refine_ls_structure_factor_coef     Fsqd
_refine_ls_matrix_type     full
_refine_ls_R_factor_all     0.037
_refine_ls_R_factor_gt     0.024
_refine_ls_wR_factor_gt     0.048
_refine_ls_wR_factor_ref     0.051
_refine_ls_goodness_of_fit_ref     0.99
_refine_ls_restrained_S_all     0.99
_refine_ls_number_reflns     3334
_refine_ls_number_parameters     166
_refine_ls_number_restraints     1
_refine_ls_hydrogen_treatment     mixed
_refine_ls_weighting_scheme     calc
_refine_ls_weighting_details
                 'calc w=1/[\s^2^(Fo^2^)+(0.0228P)^2^] where P=(Fo^2^+2Fc^2^)/3'
_atom_sites_solution_hydrogens     geom
_atom_sites_solution_primary     direct
_atom_sites_solution_secondary     difmap
_refine_ls_shift/su_max     0.001
_refine_ls_shift/su_mean     0.000
_refine_diff_density_max     0.47
_refine_diff_density_min     -0.42
_refine_ls_extinction_method     none
_refine_ls_extinction_coef     ?
loop_
    _atom_type_symbol
    _atom_type_description
    _atom_type_scat_dispersion_real
    _atom_type_scat_dispersion_imag
    _atom_type_scat_source
    'C' 'C' 0.0033 0.0016
                         'International Tables Vol C Tables 4.2.6.8 and 6.1.1.4'
    'H' 'H' 0.0000 0.0000
                         'International Tables Vol C Tables 4.2.6.8 and 6.1.1.4'
    'N' 'N' 0.0061 0.0033
                         'International Tables Vol C Tables 4.2.6.8 and 6.1.1.4'
    'Br' 'Br' -0.2901 2.4595
                         'International Tables Vol C Tables 4.2.6.8 and 6.1.1.4'
    'Sn' 'Sn' -0.6537 1.4246
                         'International Tables Vol C Tables 4.2.6.8 and 6.1.1.4'
_computing_data_collection     'APEX2 (Bruker, 2007)'
_computing_cell_refinement     'SAINT (Bruker, 2007)'
_computing_data_reduction     'SAINT (Bruker, 2007)'
_computing_structure_solution     'SHELXS97 (Sheldrick, 2008)'
_computing_structure_refinement     'SHELXL97 (Sheldrick, 2008)'
_computing_molecular_graphics     'X-SEED (Barbour, 2001)'
_computing_publication_material     'publCIF (Westrip, 2008)'
loop_
    _atom_site_type_symbol
    _atom_site_label
    _atom_site_fract_x
    _atom_site_fract_y
    _atom_site_fract_z
    _atom_site_U_iso_or_equiv
    _atom_site_adp_type
    _atom_site_calc_flag
    _atom_site_refinement_flags
    _atom_site_occupancy
    _atom_site_disorder_assembly
    _atom_site_disorder_group
    Sn Sn1 0.5000 0.5000 0.5000 0.01159(7) Uani d S 1 . .
    Br Br1 0.25635(2) 0.50711(3) 0.43147(2) 0.01591(7) Uani d . 1 . .
    Br Br2 0.55014(2) 0.71661(3) 0.38004(2) 0.01549(7) Uani d . 1 . .
    N N1 0.05057(19) 1.2090(2) 0.45413(16) 0.0168(5) Uani d . 1 . .
    N N2 0.2527(2) 0.8608(3) 0.3851(2) 0.0309(7) Uani d D 1 . .
    H H2N 0.296(3) 0.785(2) 0.372(3) 0.057(12) Uiso d D 1 . .
    C C1 0.4622(2) 0.6546(3) 0.60374(19) 0.0130(6) Uani d . 1 . .
    C C2 0.5344(2) 0.7784(3) 0.6151(2) 0.0185(6) Uani d . 1 . .
    H H2 0.6043 0.7916 0.5794 0.022 Uiso calc R 1 . .
    C C3 0.5038(3) 0.8816(3) 0.6784(2) 0.0232(7) Uani d . 1 . .
    H H3 0.5529 0.9654 0.6862 0.028 Uiso calc R 1 . .
    C C4 0.4025(3) 0.8631(3) 0.7301(2) 0.0248(7) Uani d . 1 . .
    H H4 0.3807 0.9354 0.7722 0.030 Uiso calc R 1 . .
    C C5 0.3325(3) 0.7406(3) 0.7212(2) 0.0219(7) Uani d . 1 . .
    H H5 0.2639 0.7277 0.7582 0.026 Uiso calc R 1 . .
    C C6 0.3615(2) 0.6360(3) 0.65865(19) 0.0172(6) Uani d . 1 . .
    H H6 0.3131 0.5515 0.6530 0.021 Uiso calc R 1 . .
    C C7 -0.0284(3) 1.2845(3) 0.3844(2) 0.0260(7) Uani d . 1 . .
    H H7A 0.0236 1.3368 0.3429 0.039 Uiso calc R 1 . .
    H H7B -0.0816 1.3517 0.4153 0.039 Uiso calc R 1 . .
    H H7C -0.0804 1.2160 0.3481 0.039 Uiso calc R 1 . .
    C C8 0.0588(3) 1.2631(3) 0.5493(2) 0.0209(6) Uani d . 1 . .
    H H8A 0.0386 1.1866 0.5920 0.031 Uiso calc R 1 . .
    H H8B -0.0001 1.3418 0.5541 0.031 Uiso calc R 1 . .
    H H8C 0.1435 1.2972 0.5657 0.031 Uiso calc R 1 . .
    C C9 0.1188(2) 1.0979(3) 0.4305(2) 0.0141(6) Uani d . 1 . .
    C C10 0.1155(2) 1.0461(3) 0.3381(2) 0.0182(6) Uani d . 1 . .
    H H10 0.0668 1.0937 0.2900 0.022 Uiso calc R 1 . .
    C C11 0.1821(3) 0.9282(3) 0.3182(2) 0.0254(7) Uani d . 1 . .
    H H11 0.1786 0.8932 0.2562 0.031 Uiso calc R 1 . .
    C C12 0.2617(3) 0.9093(3) 0.4731(2) 0.0280(8) Uani d . 1 . .
    H H12 0.3141 0.8609 0.5186 0.034 Uiso calc R 1 . .
    C C13 0.1979(2) 1.0250(3) 0.4982(2) 0.0201(7) Uani d . 1 . .
    H H13 0.2058 1.0577 0.5607 0.024 Uiso calc R 1 . .
loop_
    _atom_site_aniso_label
    _atom_site_aniso_U_11
    _atom_site_aniso_U_22
    _atom_site_aniso_U_33
    _atom_site_aniso_U_12
    _atom_site_aniso_U_13
    _atom_site_aniso_U_23
    Sn1 0.01150(12) 0.01286(14) 0.01055(14) 0.00047(10) 0.00166(10) 0.00068(11)
    Br1 0.01193(13) 0.01943(15) 0.01628(15) 0.00059(10) 0.00046(10) 0.00031(12)
    Br2 0.01807(13) 0.01534(14) 0.01326(14) -0.00163(11) 0.00254(10) 0.00332(13)
    N1 0.0165(11) 0.0180(12) 0.0155(13) 0.0016(10) -0.0018(9) 0.0031(11)
    N2 0.0372(15) 0.0258(16) 0.0305(17) 0.0166(13) 0.0093(13) 0.0049(14)
    C1 0.0147(13) 0.0135(14) 0.0109(15) 0.0026(11) 0.0011(11) -0.0007(12)
    C2 0.0209(14) 0.0194(15) 0.0155(15) -0.0009(12) 0.0027(12) 0.0045(13)
    C3 0.0308(16) 0.0152(16) 0.0227(17) -0.0012(12) -0.0039(13) -0.0025(13)
    C4 0.0339(17) 0.0243(17) 0.0158(16) 0.0109(14) -0.0004(13) -0.0078(14)
    C5 0.0193(14) 0.0345(19) 0.0120(15) 0.0065(12) 0.0012(12) -0.0018(14)
    C6 0.0139(13) 0.0235(16) 0.0138(15) 0.0001(11) -0.0015(11) -0.0003(13)
    C7 0.0217(15) 0.0307(18) 0.0244(17) 0.0081(13) -0.0072(13) -0.0020(15)
    C8 0.0233(14) 0.0217(16) 0.0178(16) -0.0016(12) 0.0018(12) -0.0022(13)
    C9 0.0132(12) 0.0147(14) 0.0147(15) -0.0048(10) 0.0016(11) 0.0038(12)
    C10 0.0184(14) 0.0163(15) 0.0197(16) 0.0006(11) 0.0000(12) 0.0056(13)
    C11 0.0345(17) 0.0237(17) 0.0188(17) 0.0052(14) 0.0073(14) 0.0021(15)
    C12 0.0271(16) 0.0303(19) 0.0261(19) 0.0057(14) -0.0014(14) 0.0102(16)
    C13 0.0192(13) 0.0234(17) 0.0175(16) -0.0012(12) 0.0010(12) 0.0045(13)
loop_
    _geom_bond_atom_site_label_1
    _geom_bond_atom_site_label_2
    _geom_bond_site_symmetry_2
    _geom_bond_distance
    _geom_bond_publ_flag
    Sn1 C1 . 2.143(3) yes
    Sn1 C1 3_666 2.143(3) ?
    Sn1 Br1 . 2.7395(2) yes
    Sn1 Br1 3_666 2.7395(2) ?
    Sn1 Br2 . 2.7470(3) yes
    Sn1 Br2 3_666 2.7470(3) ?
    N1 C9 . 1.334(3) ?
    N1 C7 . 1.454(3) ?
    N1 C8 . 1.459(4) ?
    N2 C12 . 1.344(4) ?
    N2 C11 . 1.342(4) ?
    N2 H2N . 0.879(10) ?
    C1 C6 . 1.399(4) ?
    C1 C2 . 1.402(4) ?
    C2 C3 . 1.387(4) ?
    C2 H2 . 0.9500 ?
    C3 C4 . 1.376(4) ?
    C3 H3 . 0.9500 ?
    C4 C5 . 1.376(4) ?
    C4 H4 . 0.9500 ?
    C5 C6 . 1.384(4) ?
    C5 H5 . 0.9500 ?
    C6 H6 . 0.9500 ?
    C7 H7A . 0.9800 ?
    C7 H7B . 0.9800 ?
    C7 H7C . 0.9800 ?
    C8 H8A . 0.9800 ?
    C8 H8B . 0.9800 ?
    C8 H8C . 0.9800 ?
    C9 C10 . 1.415(4) ?
    C9 C13 . 1.424(4) ?
    C10 C11 . 1.361(4) ?
    C10 H10 . 0.9500 ?
    C11 H11 . 0.9500 ?
    C12 C13 . 1.349(4) ?
    C12 H12 . 0.9500 ?
    C13 H13 . 0.9500 ?
loop_
    _geom_angle_atom_site_label_1
    _geom_angle_atom_site_label_2
    _geom_angle_atom_site_label_3
    _geom_angle_site_symmetry_1
    _geom_angle_site_symmetry_3
    _geom_angle
    _geom_angle_publ_flag
    C1 Sn1 C1 . 3_666 180.0 ?
    C1 Sn1 Br1 . . 90.53(7) yes
    C1 Sn1 Br1 . 3_666 89.47(7) yes
    C1 Sn1 Br2 . . 89.64(7) yes
    C1 Sn1 Br2 . 3_666 90.36(7) yes
    C1 Sn1 Br1 3_666 . 89.47(7) ?
    C1 Sn1 Br1 3_666 3_666 90.53(7) ?
    C1 Sn1 Br2 3_666 . 90.36(7) ?
    C1 Sn1 Br2 3_666 3_666 89.64(7) ?
    Br1 Sn1 Br1 . 3_666 180.0 ?
    Br1 Sn1 Br2 . . 88.981(8) yes
    Br1 Sn1 Br2 . 3_666 91.019(8) yes
    Br1 Sn1 Br2 3_666 3_666 88.981(8) ?
    Br1 Sn1 Br2 3_666 . 91.019(8) ?
    Br2 Sn1 Br2 . 3_666 180.0 ?
    C9 N1 C7 . . 120.7(2) ?
    C9 N1 C8 . . 121.0(2) ?
    C7 N1 C8 . . 118.2(2) ?
    C12 N2 C11 . . 121.0(3) ?
    C12 N2 H2N . . 118(3) ?
    C11 N2 H2N . . 120(3) ?
    C6 C1 C2 . . 118.9(3) ?
    C6 C1 Sn1 . . 120.3(2) ?
    C2 C1 Sn1 . . 120.71(19) ?
    C3 C2 C1 . . 120.0(3) ?
    C3 C2 H2 . . 120.0 ?
    C1 C2 H2 . . 120.0 ?
    C4 C3 C2 . . 120.2(3) ?
    C4 C3 H3 . . 119.9 ?
    C2 C3 H3 . . 119.9 ?
    C3 C4 C5 . . 120.4(3) ?
    C3 C4 H4 . . 119.8 ?
    C5 C4 H4 . . 119.8 ?
    C6 C5 C4 . . 120.3(3) ?
    C6 C5 H5 . . 119.8 ?
    C4 C5 H5 . . 119.8 ?
    C5 C6 C1 . . 120.1(3) ?
    C5 C6 H6 . . 120.0 ?
    C1 C6 H6 . . 120.0 ?
    N1 C7 H7A . . 109.5 ?
    N1 C7 H7B . . 109.5 ?
    H7A C7 H7B . . 109.5 ?
    N1 C7 H7C . . 109.5 ?
    H7A C7 H7C . . 109.5 ?
    H7B C7 H7C . . 109.5 ?
    N1 C8 H8A . . 109.5 ?
    N1 C8 H8B . . 109.5 ?
    H8A C8 H8B . . 109.5 ?
    N1 C8 H8C . . 109.5 ?
    H8A C8 H8C . . 109.5 ?
    H8B C8 H8C . . 109.5 ?
    N1 C9 C10 . . 122.1(2) ?
    N1 C9 C13 . . 121.0(3) ?
    C10 C9 C13 . . 116.9(2) ?
    C11 C10 C9 . . 120.0(3) ?
    C11 C10 H10 . . 120.0 ?
    C9 C10 H10 . . 120.0 ?
    N2 C11 C10 . . 120.8(3) ?
    N2 C11 H11 . . 119.6 ?
    C10 C11 H11 . . 119.6 ?
    N2 C12 C13 . . 121.5(3) ?
    N2 C12 H12 . . 119.3 ?
    C13 C12 H12 . . 119.3 ?
    C12 C13 C9 . . 119.7(3) ?
    C12 C13 H13 . . 120.1 ?
    C9 C13 H13 . . 120.1 ?
loop_
    _geom_torsion_atom_site_label_1
    _geom_torsion_atom_site_label_2
    _geom_torsion_atom_site_label_3
    _geom_torsion_atom_site_label_4
    _geom_torsion_site_symmetry_1
    _geom_torsion_site_symmetry_2
    _geom_torsion_site_symmetry_3
    _geom_torsion_site_symmetry_4
    _geom_torsion
    _geom_torsion_publ_flag
    Br1 Sn1 C1 C6 3_666 . . . -130.5(2) ?
    Br1 Sn1 C1 C6 . . . . 49.5(2) ?
    Br2 Sn1 C1 C6 3_666 . . . -41.5(2) ?
    Br2 Sn1 C1 C6 . . . . 138.5(2) ?
    Br1 Sn1 C1 C2 3_666 . . . 52.2(2) ?
    Br1 Sn1 C1 C2 . . . . -127.8(2) ?
    Br2 Sn1 C1 C2 3_666 . . . 141.2(2) ?
    Br2 Sn1 C1 C2 . . . . -38.8(2) ?
    C6 C1 C2 C3 . . . . -1.5(4) ?
    Sn1 C1 C2 C3 . . . . 175.9(2) ?
    C1 C2 C3 C4 . . . . -0.2(4) ?
    C2 C3 C4 C5 . . . . 1.7(4) ?
    C3 C4 C5 C6 . . . . -1.5(4) ?
    C4 C5 C6 C1 . . . . -0.2(4) ?
    C2 C1 C6 C5 . . . . 1.7(4) ?
    Sn1 C1 C6 C5 . . . . -175.7(2) ?
    C7 N1 C9 C10 . . . . -1.6(4) ?
    C8 N1 C9 C10 . . . . -178.0(2) ?
    C7 N1 C9 C13 . . . . 178.9(2) ?
    C8 N1 C9 C13 . . . . 2.6(4) ?
    N1 C9 C10 C11 . . . . -176.8(3) ?
    C13 C9 C10 C11 . . . . 2.6(4) ?
    C12 N2 C11 C10 . . . . -1.4(5) ?
    C9 C10 C11 N2 . . . . -0.9(4) ?
    C11 N2 C12 C13 . . . . 1.7(5) ?
    N2 C12 C13 C9 . . . . 0.2(5) ?
    N1 C9 C13 C12 . . . . 177.1(3) ?
    C10 C9 C13 C12 . . . . -2.3(4) ?
loop_
    _geom_hbond_atom_site_label_D
    _geom_hbond_atom_site_label_H
    _geom_hbond_atom_site_label_A
    _geom_hbond_site_symmetry_A
    _geom_hbond_distance_DH
    _geom_hbond_distance_HA
    _geom_hbond_distance_DA
    _geom_hbond_angle_DHA
    _geom_hbond_publ_flag
    N2 H2N Br1 . 0.880(10)
                         2.79(3) 3.385(3) 126(3) yes
    N2 H2N Br2 . 0.880(10)
                         2.81(3) 3.485(3) 135(3) yes
