# Supplementary material for: Bis[4-(dimethyl­amino)pyridinium] tetra­bromidodiphenyl­stannate(IV)
Source: Acta Crystallogr Sect E Struct Rep Online. 2008 Apr 23;64(Pt 5):m696. doi: 10.1107/S1600536808010830 (PMC2961153; doi:10.1107/S1600536808010830)
Supplement: Supplementary file 2 [file e-64-0m696-Isup2.hkl]

# 
# h,k,l, Fc-squared, Fo-squared, sigma(Fo-squared) and status flag 
# 
data_I
_shelx_title '  P21/n' 
_shelx_refln_list_code          4 
_shelx_F_calc_maximum      300.78 
_exptl_crystal_F_000       812.00 
_reflns_d_resolution_high  0.7697 
 
loop_ 
 _symmetry_equiv_pos_as_xyz 
 'x, y, z' 
 '-x+1/2, y+1/2, -z+1/2' 
 '-x, -y, -z' 
 'x-1/2, -y-1/2, z-1/2' 
 
_cell_length_a    10.7803 
_cell_length_b     9.3847 
_cell_length_c    14.4068 
_cell_angle_alpha  90.000 
_cell_angle_beta   94.126 
_cell_angle_gamma  90.000 
 
_shelx_F_squared_multiplier     1.000 
 
loop_ 
 _refln_index_h 
 _refln_index_k 
 _refln_index_l 
 _refln_F_squared_calc 
 _refln_F_squared_meas 
 _refln_F_squared_sigma 
 _refln_observed_status 
   2   0   0    10759.41    11197.70    129.92 o 
   4   0   0    58425.82    57873.21    623.22 o 
   6   0   0     2489.34     2356.16     69.49 o 
   8   0   0     5286.14     5598.50    154.72 o 
  10   0   0     6544.28     6626.16    206.34 o 
  12   0   0     1088.95      976.85    117.95 o 
   1   1   0    23267.76    23231.54    190.80 o 
   2   1   0      133.32      141.22     19.33 o 
   3   1   0      485.19      463.30     23.31 o 
   4   1   0     8455.23     8373.06     86.61 o 
   5   1   0     7673.66     7625.04     84.75 o 
   6   1   0     6735.61     6738.67     82.53 o 
   7   1   0      776.73      815.61     32.77 o 
   8   1   0     1819.80     1761.91     55.77 o 
   9   1   0     3044.59     2968.95     88.39 o 
  10   1   0        0.67      -40.52     34.07 o 
  11   1   0       10.50       30.19     46.21 o 
  12   1   0      145.24      256.65     87.79 o 
  13   1   0     1106.55     1245.21    105.28 o 
   0   2   0     1750.63     1794.79     75.27 o 
   1   2   0      377.94      412.89     16.64 o 
   2   2   0    38142.30    38684.94    317.62 o 
   3   2   0      499.03      573.43     21.09 o 
   4   2   0    14786.74    14430.77    149.88 o 
   5   2   0     1523.95     1546.22     40.21 o 
   6   2   0       15.83       25.16     18.63 o 
   7   2   0      119.59       89.16     22.83 o 
   8   2   0    33997.28    33310.05    304.91 o 
   9   2   0      163.48      184.35     32.29 o 
  10   2   0     3825.72     3791.48     98.54 o 
  11   2   0      359.77      345.35     55.51 o 
  12   2   0    12021.57    12028.51    229.01 o 
  13   2   0       25.99       14.11     69.30 o 
   1   3   0     1641.47     1570.77     31.20 o 
   2   3   0     5464.09     5757.71     67.15 o 
   3   3   0      522.43      528.46     23.61 o 
   4   3   0     6630.00     6725.28     77.15 o 
   5   3   0     9122.68     8743.71    108.84 o 
   6   3   0     2340.37     2267.52     55.22 o 
   7   3   0     3283.95     3184.78     59.29 o 
   8   3   0      270.41      281.07     31.50 o 
   9   3   0    13525.00    13259.20    153.76 o 
  10   3   0     1004.07     1016.52     57.68 o 
  11   3   0     3067.29     3095.61    102.15 o 
  12   3   0      234.73      265.07     91.84 o 
  13   3   0     3764.00     3668.59    192.23 o 
   0   4   0    49816.82    47623.97    729.19 o 
   1   4   0     1556.19     1518.35     35.13 o 
   2   4   0     1937.40     1918.93     41.17 o 
   3   4   0     1339.16     1310.52     33.37 o 
   4   4   0    27947.96    27704.75    246.05 o 
   5   4   0     2700.14     2619.26     48.99 o 
   6   4   0      525.38      526.24     29.64 o 
   7   4   0       11.00       10.83     24.12 o 
   8   4   0     1867.33     1945.66     62.03 o 
   9   4   0      104.40       81.06     38.08 o 
  10   4   0     2215.60     2207.13     98.60 o 
  11   4   0      220.79      211.03     51.42 o 
  12   4   0     1893.81     2019.92    172.12 o 
  13   4   0      359.22      369.00     80.02 o 
   1   5   0    19608.22    19290.46    208.28 o 
   2   5   0      497.97      517.08     32.59 o 
   3   5   0    10282.51     9971.08    126.62 o 
   4   5   0     2794.52     2950.54     55.77 o 
   5   5   0     6356.37     6387.17     90.01 o 
   6   5   0     1015.85     1015.37     45.84 o 
   7   5   0      244.19      257.30     36.20 o 
   8   5   0     1088.53     1123.79     53.00 o 
   9   5   0      342.00      406.81     46.14 o 
  10   5   0       19.85       11.58     43.51 o 
  11   5   0      257.44      279.47     53.62 o 
  12   5   0        1.57        3.74     54.76 o 
   0   6   0     8071.71     7986.50    215.12 o 
   1   6   0      349.83      405.07     25.67 o 
   2   6   0     1071.22     1093.59     38.09 o 
   3   6   0     6014.10     6005.14    105.90 o 
   4   6   0    14174.76    14191.23    175.53 o 
   5   6   0      657.33      650.96     36.04 o 
   6   6   0      112.90      113.86     30.46 o 
   7   6   0     3313.40     3363.71     86.74 o 
   8   6   0    11371.02    11762.97    176.21 o 
   9   6   0        0.11       14.48     42.78 o 
  10   6   0       98.51       69.57     48.93 o 
  11   6   0       41.02       -1.79     52.23 o 
  12   6   0     4587.67     4975.20    136.73 o 
   1   7   0      158.73      160.47     26.05 o 
   2   7   0        1.61       14.73     24.05 o 
   3   7   0      238.53      269.41     32.87 o 
   4   7   0        9.79       37.70     24.47 o 
   5   7   0     4250.35     4375.45    111.78 o 
   6   7   0      288.85      260.28     48.93 o 
   7   7   0     3643.00     3681.74     92.83 o 
   8   7   0        4.10      104.14     51.80 o 
   9   7   0     7887.77     8284.71    201.81 o 
  10   7   0      108.28       86.70     75.58 o 
  11   7   0     1194.61     1207.51    113.12 o 
   0   8   0    12870.86    13046.73    280.47 o 
   1   8   0     1993.87     1964.52     54.79 o 
   2   8   0      159.86      158.79     35.63 o 
   3   8   0      390.38      320.68     47.07 o 
   4   8   0     9279.58     9627.37    165.86 o 
   5   8   0     4492.00     4459.43    314.77 o 
   6   8   0       33.09      103.94     61.42 o 
   7   8   0      512.14      505.17     77.62 o 
   8   8   0     6899.96     6928.52    186.62 o 
   9   8   0      351.37      345.15     83.63 o 
  10   8   0        9.67       37.73     82.84 o 
   1   9   0     6061.77     6251.04    135.57 o 
   2   9   0      823.01      875.70     64.99 o 
   3   9   0     2711.73     2660.59    296.75 o 
   4   9   0       46.48       81.77     82.33 o 
   5   9   0     1231.90     1282.88    167.15 o 
   6   9   0      374.77      350.81     73.27 o 
   7   9   0       10.27       25.45     71.46 o 
   8   9   0        8.23      102.38     77.46 o 
   9   9   0       44.03      110.40     83.97 o 
   0  10   0     8964.83     8874.42    244.78 o 
   1  10   0      255.19      266.07     61.89 o 
   2  10   0      375.76      370.55     75.53 o 
   3  10   0     2619.51     3192.49    171.43 o 
   4  10   0     6978.98     6893.01    237.16 o 
   5  10   0      507.47      480.54    109.55 o 
   6  10   0       83.94      121.48    107.96 o 
   7  10   0      893.72      977.06    138.67 o 
   1  11   0      109.20       43.51     63.48 o 
   2  11   0      183.06       57.54    102.04 o 
   3  11   0      316.14      245.21    107.35 o 
   4  11   0     1300.10     1326.49    266.33 o 
   5  11   0     1157.32      980.58    161.33 o 
   6  11   0      351.86      333.48    128.58 o 
   0  12   0      298.49      295.75    108.86 o 
   1  12   0      751.76      558.52    129.12 o 
   2  12   0      944.42      853.83    133.44 o 
 -13   0   1     7335.79     7420.82    261.83 o 
 -11   0   1      572.22      657.05     99.43 o 
  -9   0   1     2052.47     2102.80    141.59 o 
  -7   0   1     4528.34     4246.25    107.04 o 
  -5   0   1     8048.38     8506.31    139.93 o 
  -3   0   1      125.56      126.02     21.12 o 
  -1   0   1    32074.43    31569.15    665.63 o 
   1   0   1    12492.64    12317.08    306.75 o 
   3   0   1    74298.06    73236.44    775.57 o 
   5   0   1    12418.76    12470.98    161.46 o 
   7   0   1    10653.77    10373.64    180.90 o 
   9   0   1      340.60      328.89     53.47 o 
  11   0   1      161.17       76.13     61.17 o 
  13   0   1      137.36      150.83    102.56 o 
 -13   1   1     2410.63     2350.38    116.84 o 
 -12   1   1     5541.19     5461.95    173.09 o 
 -11   1   1     1797.93     1991.20     95.16 o 
 -10   1   1      255.90      315.03     65.15 o 
  -9   1   1      831.06      831.13     44.79 o 
  -8   1   1     6081.91     5867.52     91.89 o 
  -7   1   1      299.41      295.20     27.38 o 
  -6   1   1      502.58      522.82     25.13 o 
  -5   1   1     3754.37     3699.65     52.31 o 
  -4   1   1    21263.61    21248.90    187.54 o 
  -3   1   1    35133.73    34658.17    313.51 o 
  -2   1   1     4029.16     4005.82     48.07 o 
  -1   1   1     1701.78     1781.97     22.58 o 
   0   1   1    22590.90    22796.44    243.02 o 
   1   1   1      673.79      702.68     10.58 o 
   2   1   1      100.66      139.85     12.25 o 
   3   1   1     3346.29     3446.27     69.31 o 
   4   1   1    35247.39    34616.18    292.39 o 
   5   1   1     6736.62     6832.39     79.15 o 
   6   1   1       80.52       80.05     19.18 o 
   7   1   1     9315.39     9323.14    108.70 o 
   8   1   1    16292.61    16004.95    167.78 o 
   9   1   1     1319.97     1301.89     52.14 o 
  10   1   1      974.76     1065.70     60.22 o 
  11   1   1      717.00      740.89     64.21 o 
  12   1   1     4762.23     4757.88    142.57 o 
  13   1   1      254.40      379.39     79.33 o 
 -13   2   1     5410.94     5674.70    163.14 o 
 -12   2   1      141.42       48.62     63.39 o 
 -11   2   1      147.65      102.82     67.92 o 
 -10   2   1        6.90      -13.63     40.84 o 
  -9   2   1    18048.13    17925.13    232.07 o 
  -8   2   1       60.30       77.38     26.30 o 
  -7   2   1     4947.37     4829.42     72.40 o 
  -6   2   1        1.96        9.63     17.96 o 
  -5   2   1    26170.00    24932.82    244.67 o 
  -4   2   1      571.12      556.33     24.52 o 
  -3   2   1     8229.55     8181.52     91.00 o 
  -2   2   1    10799.96    10797.04    107.31 o 
  -1   2   1    20380.50    20370.86    169.86 o 
   0   2   1     1073.33     1146.68     26.72 o 
   1   2   1     7164.38     7728.22     83.06 o 
   2   2   1     1339.72     1419.78     25.11 o 
   3   2   1     1552.25     1555.42     32.23 o 
   4   2   1     1047.33     1127.21     32.52 o 
   5   2   1       36.87       25.38     18.33 o 
   6   2   1     1476.39     1429.00     38.53 o 
   7   2   1     2357.13     2302.53     51.48 o 
   8   2   1       48.09       46.80     26.80 o 
   9   2   1     3365.86     3341.60     70.37 o 
  10   2   1       19.59      -21.48     33.19 o 
  11   2   1     4682.97     4709.12    149.36 o 
  12   2   1        3.57      108.22     57.51 o 
  13   2   1     4929.99     5155.20    157.18 o 
 -13   3   1      709.22     1061.47     96.89 o 
 -12   3   1     5107.07     5252.49    148.58 o 
 -11   3   1     2214.82     2231.20     87.26 o 
 -10   3   1      647.68      680.96     68.73 o 
  -9   3   1       58.62       77.81     36.90 o 
  -8   3   1    23631.05    22889.96    251.01 o 
  -7   3   1      179.40      153.76     24.99 o 
  -6   3   1      544.91      605.02     33.91 o 
  -5   3   1    11385.95    11613.97    133.68 o 
  -4   3   1    31322.48    31126.96    270.56 o 
  -3   3   1     6023.73     6111.84     69.21 o 
  -2   3   1      432.27      409.05     20.56 o 
  -1   3   1    15260.45    15362.14    146.35 o 
   0   3   1    15926.52    15819.18    184.66 o 
   1   3   1      247.46      298.94     21.40 o 
   2   3   1     9736.42     9939.88    102.03 o 
   3   3   1      108.77      109.54     13.98 o 
   4   3   1    16563.23    16603.76    155.17 o 
   5   3   1     6743.03     6730.13     80.56 o 
   6   3   1     2780.81     2771.49     73.28 o 
   7   3   1     2894.79     2824.73     64.78 o 
   8   3   1    14950.08    14643.84    160.32 o 
   9   3   1     2997.70     2878.36    102.66 o 
  10   3   1       21.77       13.26     40.01 o 
  11   3   1      116.14      120.50     48.49 o 
  12   3   1    12261.70    11910.72    199.61 o 
  13   3   1       19.95       20.80     70.34 o 
 -13   4   1     3286.74     3494.17    158.91 o 
 -12   4   1     1116.40     1248.25     92.05 o 
 -11   4   1       31.34      -26.38     46.35 o 
 -10   4   1      783.69      839.81     57.33 o 
  -9   4   1     3149.34     3174.37     81.15 o 
  -8   4   1      478.59      576.63     43.81 o 
  -7   4   1     1123.11     1109.79     49.26 o 
  -6   4   1     1819.69     1924.74     47.22 o 
  -5   4   1     3295.30     3351.67     56.18 o 
  -4   4   1     3336.27     3465.44     53.87 o 
  -3   4   1     1184.92     1186.75     52.53 o 
  -2   4   1     3035.16     2898.83     46.60 o 
  -1   4   1    12284.48    11820.57    121.36 o 
   0   4   1     1051.91     1067.16     48.85 o 
   1   4   1     6150.95     5907.97     90.68 o 
   2   4   1      434.38      469.01     22.92 o 
   3   4   1    15445.42    14935.76    152.14 o 
   4   4   1     1510.20     1549.53     42.69 o 
   5   4   1     4742.41     4576.25     64.97 o 
   6   4   1     2627.74     2667.61     51.47 o 
   7   4   1     6860.84     6555.00    102.58 o 
   8   4   1     4160.61     4166.64     86.10 o 
   9   4   1      656.88      703.92     43.34 o 
  10   4   1      214.84      239.75     46.15 o 
  11   4   1       88.88       93.77     49.03 o 
  12   4   1        7.40      -32.97     52.24 o 
  13   4   1      261.02      224.57     76.28 o 
 -12   5   1     2665.13     2631.45     94.26 o 
 -11   5   1      215.55      187.76     62.66 o 
 -10   5   1      359.84      303.83     54.24 o 
  -9   5   1        9.86       26.97     39.17 o 
  -8   5   1     3119.57     3191.83     78.73 o 
  -7   5   1      730.69      686.61     37.03 o 
  -6   5   1     3283.55     3350.73     83.41 o 
  -5   5   1      207.25      211.79     24.50 o 
  -4   5   1     9925.85     9737.05    117.39 o 
  -3   5   1     6425.07     6353.17     93.10 o 
  -2   5   1      204.78      270.60     21.56 o 
  -1   5   1     3965.37     4343.82     68.01 o 
   0   5   1    45580.13    44755.46    495.30 o 
   1   5   1      851.94      967.53     33.46 o 
   2   5   1     3865.38     3827.42     68.70 o 
   3   5   1      948.56      982.39     39.91 o 
   4   5   1    37318.29    36828.64    377.23 o 
   5   5   1     1620.06     1693.54     46.01 o 
   6   5   1       30.85       16.79     24.38 o 
   7   5   1     1705.19     1798.04     57.91 o 
   8   5   1    11187.06    11292.75    152.97 o 
   9   5   1       15.20       25.97     39.48 o 
  10   5   1     2081.82     2181.24     77.48 o 
  11   5   1      714.57      719.48     62.04 o 
  12   5   1     2480.02     2472.23    119.50 o 
 -12   6   1      967.00     1085.64     76.24 o 
 -11   6   1       16.68      -22.52     50.79 o 
 -10   6   1     2295.94     2447.16    148.89 o 
  -9   6   1     6397.81     6151.95    115.39 o 
  -8   6   1      160.19      218.53     41.89 o 
  -7   6   1      756.08      804.70     47.70 o 
  -6   6   1      268.85      267.65     33.44 o 
  -5   6   1     8540.15     8557.99    161.59 o 
  -4   6   1     4858.64     4962.96    114.16 o 
  -3   6   1      160.23      178.27     27.80 o 
  -2   6   1     4312.30     4145.61     67.06 o 
  -1   6   1     7933.12     7655.67     96.52 o 
   0   6   1     4389.69     4321.48     88.05 o 
   1   6   1      687.22      821.74     35.07 o 
   2   6   1       95.21       49.13     28.22 o 
   3   6   1     4375.59     4400.63     78.00 o 
   4   6   1     1367.53     1426.81     48.87 o 
   5   6   1       64.74       74.83     26.56 o 
   6   6   1     5376.03     5471.23    102.37 o 
   7   6   1     2720.65     2682.71     96.95 o 
   8   6   1     2606.76     2765.63     84.02 o 
   9   6   1     1328.29     1360.71    108.96 o 
  10   6   1     1842.57     1769.73    106.44 o 
  11   6   1     2049.09     2036.89    171.69 o 
  12   6   1      188.49      235.12     91.23 o 
 -11   7   1      174.84      250.51     85.38 o 
 -10   7   1      477.73      596.46     65.85 o 
  -9   7   1      155.40      142.94     56.96 o 
  -8   7   1    12317.17    12723.18    190.77 o 
  -7   7   1      203.60      225.77     52.89 o 
  -6   7   1     2481.31     2484.86     87.29 o 
  -5   7   1      426.94      460.74     47.67 o 
  -4   7   1    14961.79    14552.12    185.84 o 
  -3   7   1       25.52       69.41     29.87 o 
  -2   7   1      264.65      327.70     30.58 o 
  -1   7   1       22.50       49.79     23.47 o 
   0   7   1     5547.90     5586.87    109.03 o 
   1   7   1      389.08      433.29     53.08 o 
   2   7   1     3639.98     3573.27     81.03 o 
   3   7   1       48.34       62.82     28.91 o 
   4   7   1     1868.39     1814.85     76.32 o 
   5   7   1      624.54      637.37     60.12 o 
   6   7   1      992.27     1046.41     87.06 o 
   7   7   1        9.67       93.07     57.89 o 
   8   7   1    10203.91     9548.27    212.07 o 
   9   7   1      412.45      279.02     78.36 o 
  10   7   1      370.37      293.15     85.90 o 
  11   7   1       12.58     -111.36     74.24 o 
 -10   8   1      181.66      180.73     88.08 o 
  -9   8   1     4406.53     4718.22    161.13 o 
  -8   8   1      131.86      159.67     71.02 o 
  -7   8   1      310.73      415.74     73.26 o 
  -6   8   1     1202.16      924.30     77.40 o 
  -5   8   1     7755.93     8062.42    133.78 o 
  -4   8   1     3235.79     3153.37     82.89 o 
  -3   8   1       55.97       25.34     34.18 o 
  -2   8   1     6757.51     6695.67    100.52 o 
  -1   8   1     4277.11     4360.81     87.92 o 
   0   8   1     1579.98     1555.93     69.02 o 
   1   8   1     1409.99     1354.56     62.09 o 
   2   8   1      355.69      327.76     45.03 o 
   3   8   1     4198.76     4298.48    123.52 o 
   4   8   1     1114.36     1161.12     77.39 o 
   5   8   1      403.41      348.72     63.46 o 
   6   8   1     1958.07     1898.53    100.92 o 
   7   8   1     2711.37     2467.74    115.44 o 
   8   8   1     2123.96     2081.22    142.83 o 
   9   8   1      943.30     1107.60    101.13 o 
  10   8   1     1556.04     1473.21    115.60 o 
  -9   9   1      111.22      247.76    111.60 o 
  -8   9   1      407.17      309.62    110.21 o 
  -7   9   1      119.84      156.68    209.91 o 
  -6   9   1     1021.99     1160.03    122.12 o 
  -5   9   1      453.33      486.62    102.89 o 
  -4   9   1     3217.58     3344.04    125.08 o 
  -3   9   1       67.75        0.37     59.88 o 
  -2   9   1        4.07      -63.62     46.42 o 
  -1   9   1     2119.71     1876.14     93.93 o 
   0   9   1    13123.01    13238.91    211.16 o 
   1   9   1        4.55       29.69     47.96 o 
   2   9   1     2093.31     2195.67     83.77 o 
   3   9   1       91.76      200.97     58.81 o 
   4   9   1    12215.15    12357.58    836.19 o 
   5   9   1      962.98      996.33     85.72 o 
   6   9   1      127.83      136.02     68.04 o 
   7   9   1       88.43       88.96     72.59 o 
   8   9   1     3122.63     3477.29    324.28 o 
   9   9   1      978.11      938.14    104.09 o 
  -8  10   1        8.22      -76.83    108.72 o 
  -7  10   1       84.86      169.63    110.17 o 
  -6  10   1      164.49      232.90    107.13 o 
  -5  10   1     1467.61     1348.25    133.00 o 
  -4  10   1     2042.04     2196.48    152.57 o 
  -3  10   1      272.17      205.53     93.06 o 
  -2  10   1     1713.36     1629.46     85.17 o 
  -1  10   1     3908.62     3729.25    114.90 o 
   0  10   1     2046.55     2109.05    127.06 o 
   1  10   1     1049.31     1127.28    123.81 o 
   2  10   1       36.01       74.83     88.25 o 
   3  10   1     3731.51     3700.80    173.36 o 
   4  10   1       47.24       20.53     89.64 o 
   5  10   1     1622.91     1605.81    142.30 o 
   6  10   1     1419.45     1429.91    167.67 o 
   7  10   1      780.74      830.84    133.46 o 
  -6  11   1      894.68      664.53    136.37 o 
  -5  11   1       78.95       71.85    109.32 o 
  -4  11   1     4390.44     4710.49    225.63 o 
  -3  11   1     1461.57     1510.67    145.87 o 
  -2  11   1       19.22      -77.43     75.12 o 
  -1  11   1      414.02      380.70     73.60 o 
   0  11   1     1295.59     1466.13     92.35 o 
   1  11   1      623.64      461.77    106.98 o 
   2  11   1      919.56      937.12    127.73 o 
   3  11   1      909.49     1010.42    128.97 o 
   4  11   1     1847.32     1824.44    152.78 o 
   5  11   1       31.43      -41.59    107.07 o 
  -2  12   1      499.73      567.02    129.84 o 
  -1  12   1      790.13      842.33     92.27 o 
   0  12   1        2.72       33.83     80.85 o 
   1  12   1       55.50      -56.83    104.18 o 
   2  12   1      373.19      515.69    129.92 o 
 -12   0   2     3149.77     2928.52    195.32 o 
 -10   0   2      121.85      148.62    104.41 o 
  -8   0   2      835.75      907.71     57.84 o 
  -6   0   2     2934.41     2894.51     76.04 o 
  -4   0   2     9185.68     9494.78    182.47 o 
  -2   0   2    10223.72    10861.11    146.34 o 
   2   0   2    16845.00    16835.00    189.24 o 
   4   0   2    74818.21    72411.99    774.12 o 
   6   0   2      420.14      425.01     31.26 o 
   8   0   2    20094.93    19803.87    306.80 o 
  10   0   2      707.48      791.56     72.74 o 
  12   0   2     1586.97     1449.48    136.94 o 
 -13   1   2     5851.43     5767.27    162.44 o 
 -12   1   2      217.61      310.88     68.94 o 
 -11   1   2      170.51      101.87     56.14 o 
 -10   1   2     3249.12     3172.07     88.48 o 
  -9   1   2     9607.16     9374.61    147.02 o 
  -8   1   2     2993.79     3000.54     64.96 o 
  -7   1   2      780.99      741.86     38.03 o 
  -6   1   2     4748.88     5025.71     73.09 o 
  -5   1   2    17006.77    16805.80    170.04 o 
  -4   1   2      801.88      744.37     25.17 o 
  -3   1   2     1385.35     1510.14     25.07 o 
  -2   1   2      172.89      191.91     12.03 o 
  -1   1   2    17878.98    18316.82    152.94 o 
   0   1   2     2466.37     2597.60     35.09 o 
   1   1   2     9835.24     9872.47    100.94 o 
   2   1   2       77.60       79.65     10.87 o 
   3   1   2    42124.95    41985.24    375.46 o 
   4   1   2     2730.91     2766.75     50.28 o 
   5   1   2     1130.36     1118.31     31.48 o 
   6   1   2      862.48      873.06     30.96 o 
   7   1   2    11468.08    11416.08    132.12 o 
   8   1   2     3188.08     3217.93     64.39 o 
   9   1   2     1305.69     1330.65     61.13 o 
  10   1   2     2301.16     2479.58     75.51 o 
  11   1   2     4446.97     4507.01    106.92 o 
  12   1   2      513.64      523.03     65.64 o 
  13   1   2       29.51       -2.06     70.34 o 
 -13   2   2       19.22       66.65     69.64 o 
 -12   2   2      524.98      559.13     75.16 o 
 -11   2   2       95.46       36.04     56.19 o 
 -10   2   2      823.36      834.46     57.55 o 
  -9   2   2      296.64      285.19     43.15 o 
  -8   2   2    14830.15    14875.59    171.31 o 
  -7   2   2      510.01      504.83     28.67 o 
  -6   2   2    10967.58    10895.34    116.61 o 
  -5   2   2      544.19      614.79     40.08 o 
  -4   2   2    38505.79    37407.57    345.20 o 
  -3   2   2      647.54      707.86     23.38 o 
  -2   2   2      182.51      255.53     12.39 o 
  -1   2   2      454.67      470.22     17.25 o 
   0   2   2    21966.73    22140.03    243.44 o 
   1   2   2     2183.85     2220.09     27.39 o 
   2   2   2     7806.09     8032.91     82.16 o 
   3   2   2     5049.33     5145.93     56.91 o 
   4   2   2     5345.89     5506.68     72.83 o 
   5   2   2      509.22      579.87     28.49 o 
   6   2   2     3902.26     3705.98     69.93 o 
   7   2   2      432.72      413.06     30.02 o 
   8   2   2     7735.27     7506.90    101.63 o 
   9   2   2      813.50      848.06     43.11 o 
  10   2   2       99.97       82.84     36.21 o 
  11   2   2       12.85       44.07     48.76 o 
  12   2   2    13222.01    13042.83    211.45 o 
  13   2   2        4.63      -16.67     70.62 o 
 -13   3   2     3117.72     3229.20    134.47 o 
 -12   3   2     1053.44     1020.51     94.44 o 
 -11   3   2      432.81      437.03     64.97 o 
 -10   3   2      645.18      707.10     57.91 o 
  -9   3   2    17784.06    17927.95    212.66 o 
  -8   3   2     1304.32     1344.61     74.80 o 
  -7   3   2      987.40      940.37     35.99 o 
  -6   3   2       27.77       39.98     23.86 o 
  -5   3   2    53604.11    52104.76    478.16 o 
  -4   3   2     3301.09     3395.07     56.98 o 
  -3   3   2      551.07      496.98     29.33 o 
  -2   3   2    10406.83    10590.53    100.38 o 
  -1   3   2    37351.06    36651.29    356.77 o 
   0   3   2     5234.16     5223.16     65.74 o 
   1   3   2     4578.96     4786.95     67.96 o 
   2   3   2     6884.14     7019.85     76.59 o 
   3   3   2     4061.95     3884.18     52.31 o 
   4   3   2      451.67      498.66     21.38 o 
   5   3   2     2481.68     2465.96     44.88 o 
   6   3   2      530.56      510.40     38.17 o 
   7   3   2     2506.89     2438.82     62.30 o 
   8   3   2     1315.80     1307.36     52.34 o 
   9   3   2      239.12      235.69     35.36 o 
  10   3   2      958.84      970.78     51.41 o 
  11   3   2     4612.22     4841.01    108.14 o 
  12   3   2     1252.91     1132.45     72.53 o 
  13   3   2     1238.71     1323.68     99.78 o 
 -13   4   2      317.51      410.75     93.44 o 
 -12   4   2     2858.72     2807.95    274.35 o 
 -11   4   2     1147.53     1005.50     71.48 o 
 -10   4   2     1193.05     1278.22     63.54 o 
  -9   4   2      957.95      958.70     54.20 o 
  -8   4   2     2199.60     2170.35     64.86 o 
  -7   4   2      490.85      515.94     39.10 o 
  -6   4   2      507.15      515.00     43.56 o 
  -5   4   2      431.97      446.16     26.69 o 
  -4   4   2     5629.64     5608.39     79.05 o 
  -3   4   2      566.59      578.88     25.39 o 
  -2   4   2     1146.52     1287.40     36.90 o 
  -1   4   2     9037.11     9206.16    110.24 o 
   0   4   2    26009.88    25717.65    283.15 o 
   1   4   2     3223.37     3217.28     56.11 o 
   2   4   2     2003.35     2012.11     45.56 o 
   3   4   2     3882.75     4073.76     57.13 o 
   4   4   2    27745.32    26950.72    281.22 o 
   5   4   2       28.69       25.16     18.99 o 
   6   4   2     1197.23     1186.41     44.09 o 
   7   4   2      441.26      512.77     38.85 o 
   8   4   2     9990.12    10099.95    139.99 o 
   9   4   2      701.22      737.52     45.09 o 
  10   4   2      205.46      246.14     58.95 o 
  11   4   2      575.72      610.52     58.83 o 
  12   4   2     2537.82     2682.70     92.74 o 
  13   4   2      454.52      453.48     79.35 o 
 -12   5   2       40.15       28.99     65.85 o 
 -11   5   2       46.53      -32.78     47.82 o 
 -10   5   2      998.72      973.18     61.16 o 
  -9   5   2     4430.76     4466.85    132.65 o 
  -8   5   2       68.82       65.18     31.87 o 
  -7   5   2     6953.21     6714.45     96.12 o 
  -6   5   2      322.41      325.95     30.87 o 
  -5   5   2     2443.87     2547.67     53.24 o 
  -4   5   2      457.57      459.86     39.56 o 
  -3   5   2     6569.76     6521.84     85.88 o 
  -2   5   2      451.02      448.41     24.61 o 
  -1   5   2    14000.49    14021.54    160.90 o 
   0   5   2     3383.81     3334.97     57.98 o 
   1   5   2      375.08      397.28     23.58 o 
   2   5   2     1694.66     1839.03     44.90 o 
   3   5   2    33840.07    33639.10    367.31 o 
   4   5   2      398.00      478.40     27.26 o 
   5   5   2    10246.89    10164.05    121.44 o 
   6   5   2       25.28       66.64     31.15 o 
   7   5   2    16538.47    16204.65    238.99 o 
   8   5   2     1067.12     1130.90     58.59 o 
   9   5   2      415.05      447.35     52.28 o 
  10   5   2      829.20      820.24     59.46 o 
  11   5   2     1201.74     1167.36     70.19 o 
  12   5   2      225.52      328.78     66.76 o 
 -12   6   2     1652.57     1515.52     85.77 o 
 -11   6   2     1632.45     1684.06     78.62 o 
 -10   6   2      459.12      453.62     56.29 o 
  -9   6   2     2740.52     2857.69     83.47 o 
  -8   6   2     3316.59     3326.93     83.64 o 
  -7   6   2     1075.99     1069.65     45.87 o 
  -6   6   2     1761.14     1687.66     53.72 o 
  -5   6   2       23.60       77.12     23.49 o 
  -4   6   2     9125.61     8982.69    128.37 o 
  -3   6   2     4433.61     4358.28     71.73 o 
  -2   6   2      428.46      426.17     31.51 o 
  -1   6   2     3653.73     3483.70     59.87 o 
   0   6   2    11213.17    10928.88    137.34 o 
   1   6   2     8582.72     8449.88    112.58 o 
   2   6   2      275.66      321.09     27.22 o 
   3   6   2      187.15      235.33     30.90 o 
   4   6   2     9586.48     9699.54    132.25 o 
   5   6   2      534.50      496.33     38.24 o 
   6   6   2      142.40      113.06     35.21 o 
   7   6   2     1206.62     1374.20     84.66 o 
   8   6   2     5286.38     5152.12    124.90 o 
   9   6   2     1013.53     1151.30     92.29 o 
  10   6   2       40.54        7.79     70.83 o 
  11   6   2     2787.80     2777.23    138.03 o 
 -11   7   2       27.13      -54.89     55.16 o 
 -10   7   2        4.13       17.25     50.47 o 
  -9   7   2     8305.70     8154.73    151.91 o 
  -8   7   2      284.34      287.88     50.96 o 
  -7   7   2     2073.95     2188.20    114.61 o 
  -6   7   2      244.71      197.10     56.68 o 
  -5   7   2    26907.94    26982.55    307.57 o 
  -4   7   2      371.57      440.07     40.40 o 
  -3   7   2     3428.15     3536.76     69.02 o 
  -2   7   2      480.85      531.37     33.50 o 
  -1   7   2    17039.64    16894.56    214.37 o 
   0   7   2       73.30       80.93     21.73 o 
   1   7   2      275.56      260.19     40.83 o 
   2   7   2      294.01      289.17     38.91 o 
   3   7   2      245.34      301.58     43.18 o 
   4   7   2        1.48       26.51     43.73 o 
   5   7   2     2210.49     2330.35    130.80 o 
   6   7   2       43.59      -13.08     51.10 o 
   7   7   2      170.51      135.54     61.23 o 
   8   7   2      321.34      321.01     73.55 o 
   9   7   2      113.74       40.88     68.86 o 
  10   7   2       18.56      -49.10     74.52 o 
  11   7   2     3265.67     3214.91    150.66 o 
 -10   8   2      299.06      399.97     92.22 o 
  -9   8   2     1572.93     1530.21    199.44 o 
  -8   8   2     2062.95     2304.67    144.81 o 
  -7   8   2      589.33      622.35     85.66 o 
  -6   8   2      678.63      787.98     85.83 o 
  -5   8   2      601.46      625.59     50.42 o 
  -4   8   2     6188.13     6221.53    127.34 o 
  -3   8   2      713.29      770.61     84.87 o 
  -2   8   2      234.38      259.30     39.17 o 
  -1   8   2     8361.99     8689.71    132.76 o 
   0   8   2     6121.64     6191.04    125.14 o 
   1   8   2     2571.53     2515.08     87.83 o 
   2   8   2       22.70       53.70     32.85 o 
   3   8   2     4364.97     4379.87    105.08 o 
   4   8   2     5364.86     5125.64    203.46 o 
   5   8   2      207.63      226.97     77.17 o 
   6   8   2      214.49      269.00    106.45 o 
   7   8   2       82.29       36.47     65.41 o 
   8   8   2     4181.62     4149.82    149.59 o 
   9   8   2     2166.16     2143.71    121.21 o 
  10   8   2        9.72      -10.23     99.29 o 
  -9   9   2     2170.39     2122.27    166.42 o 
  -8   9   2      730.67      704.24    121.71 o 
  -7   9   2     1561.13     1564.22    161.96 o 
  -6   9   2      644.34      485.61    105.01 o 
  -5   9   2      372.19      319.78     95.43 o 
  -4   9   2      379.57      282.77     69.61 o 
  -3   9   2     1749.45     1611.09     93.93 o 
  -2   9   2      416.41      460.55     57.06 o 
  -1   9   2     4716.90     4842.67    102.06 o 
   0   9   2       41.90       86.11     49.92 o 
   1   9   2     1014.57      999.69     64.05 o 
   2   9   2     1486.47     1486.03     72.41 o 
   3   9   2    13755.25    14060.67    379.08 o 
   4   9   2      210.15      369.42     65.04 o 
   5   9   2     3766.87     3758.34    134.60 o 
   6   9   2       20.12       49.25     66.46 o 
   7   9   2     8176.57     7774.70    353.43 o 
   8   9   2      307.05      492.27     89.16 o 
   9   9   2      944.79      876.27    103.22 o 
  -7  10   2       19.50       43.22    109.17 o 
  -6  10   2       24.39       45.03     98.99 o 
  -5  10   2       32.11      -39.45     91.26 o 
  -4  10   2      575.81      816.74    120.00 o 
  -3  10   2     2609.84     2483.40    121.35 o 
  -2  10   2       10.66      -12.87     54.49 o 
  -1  10   2     1105.28     1208.16    100.34 o 
   0  10   2     5660.91     5695.34    139.34 o 
   1  10   2     3316.17     3290.57    129.51 o 
   2  10   2      203.44      209.27     88.37 o 
   3  10   2      376.92      365.04     95.19 o 
   4  10   2     5899.55     5511.95    210.46 o 
   5  10   2      412.66      560.86    118.21 o 
   6  10   2      300.31      337.30    108.85 o 
   7  10   2     1018.68     1356.60    145.86 o 
  -5  11   2     7586.74     7718.87    369.61 o 
  -4  11   2      454.26      545.90    119.78 o 
  -3  11   2      838.18      880.13    135.02 o 
  -2  11   2        2.67      -12.68     62.23 o 
  -1  11   2     5370.99     5421.86    147.86 o 
   0  11   2     1038.28     1099.80     84.35 o 
   1  11   2       91.75       78.68     92.20 o 
   2  11   2       81.94      122.04     95.84 o 
   3  11   2      379.28      381.37    110.79 o 
   4  11   2      130.59      212.53    108.03 o 
   5  11   2      666.16      485.87    121.86 o 
  -2  12   2      978.88      843.02    140.24 o 
  -1  12   2     1051.27     1282.71     99.82 o 
   0  12   2     2302.11     2620.74    173.03 o 
   1  12   2       19.09      -89.49    120.32 o 
 -13   0   3    13994.26    14565.55    587.76 o 
 -11   0   3      963.43     1001.00    108.79 o 
  -9   0   3    23269.74    23684.94    463.81 o 
  -7   0   3     4946.77     5032.51    110.71 o 
  -5   0   3     5965.93     5845.60    107.06 o 
  -3   0   3    27354.93    27971.42    359.08 o 
  -1   0   3     9935.19     9865.06    166.67 o 
   1   0   3    33350.58    34876.70    740.39 o 
   3   0   3    40932.83    40045.75    436.17 o 
   5   0   3     1924.88     1986.40     51.04 o 
   7   0   3    48754.89    47684.26    848.55 o 
   9   0   3     2486.71     2359.85     97.26 o 
  11   0   3    10425.39    10528.32    334.99 o 
  13   0   3      178.38       26.99    107.11 o 
 -13   1   3        1.89       24.94     69.00 o 
 -12   1   3     1723.72     1701.18     98.24 o 
 -11   1   3      593.05      687.77     72.68 o 
 -10   1   3     4444.71     4359.85    120.21 o 
  -9   1   3     2337.80     2249.98     79.41 o 
  -8   1   3     3390.29     3434.92     87.00 o 
  -7   1   3     3456.40     3232.30     61.34 o 
  -6   1   3     1678.67     1629.19     58.41 o 
  -5   1   3     3549.82     3653.77     73.30 o 
  -4   1   3     4256.19     4223.81     55.02 o 
  -3   1   3      168.60      199.14     17.52 o 
  -2   1   3     3270.15     3349.60     41.06 o 
  -1   1   3    13893.15    14141.24    159.30 o 
   0   1   3    11749.49    11732.07    255.95 o 
   1   1   3     6975.16     7144.86    102.73 o 
   2   1   3     5226.85     5146.08     56.52 o 
   3   1   3     2660.73     2585.41     38.56 o 
   4   1   3    14338.85    14014.87    131.36 o 
   5   1   3     2788.13     2704.79     46.88 o 
   6   1   3     2090.13     2254.78     47.32 o 
   7   1   3       51.07       73.76     23.68 o 
   8   1   3    11836.61    11693.51    135.16 o 
   9   1   3      740.85      772.17     42.20 o 
  10   1   3      289.66      228.23     43.31 o 
  11   1   3     1142.53     1113.54     62.69 o 
  12   1   3     5208.85     5286.80    130.01 o 
  13   1   3      703.96      802.06     91.25 o 
 -13   2   3     1194.73     1350.06    147.60 o 
 -12   2   3       64.48       53.40     62.66 o 
 -11   2   3     2823.52     2513.08    104.08 o 
 -10   2   3      212.70      175.27     52.10 o 
  -9   2   3     7269.70     7186.91    127.19 o 
  -8   2   3      309.17      321.26     39.27 o 
  -7   2   3      110.31       95.78     23.25 o 
  -6   2   3      116.30      135.29     22.96 o 
  -5   2   3    45864.03    44362.48    374.96 o 
  -4   2   3     2385.00     2523.77     47.14 o 
  -3   2   3     5685.16     5726.07     73.63 o 
  -2   2   3     1072.91     1082.72     22.20 o 
  -1   2   3    90470.21    88366.90    756.51 o 
   0   2   3      220.73      215.42     15.75 o 
   1   2   3     3354.11     3493.29     60.09 o 
   2   2   3      144.28      137.27     14.82 o 
   3   2   3    17803.02    17588.24    187.51 o 
   4   2   3      905.20      825.08     31.04 o 
   5   2   3     8285.86     8012.08    100.87 o 
   6   2   3       42.95       64.70     22.98 o 
   7   2   3     3736.01     3819.34     66.72 o 
   8   2   3      332.24      288.77     32.31 o 
   9   2   3     3655.22     3530.10     73.76 o 
  10   2   3      428.91      517.35     43.73 o 
  11   2   3     2505.71     2342.65    110.64 o 
  12   2   3      232.05      217.07     67.19 o 
  13   2   3      123.60      145.43     75.89 o 
 -13   3   3        5.87      127.86     74.21 o 
 -12   3   3       13.75       77.86     64.78 o 
 -11   3   3      496.75      464.94     67.99 o 
 -10   3   3      461.81      383.39     51.63 o 
  -9   3   3     2712.08     2586.60     81.76 o 
  -8   3   3     2057.69     2146.71     69.15 o 
  -7   3   3     3287.46     3219.00     70.16 o 
  -6   3   3     6616.72     6516.77     81.92 o 
  -5   3   3      123.06      119.12     22.74 o 
  -4   3   3    13004.74    12732.26    139.17 o 
  -3   3   3      177.83      237.64     15.14 o 
  -2   3   3    17995.36    18358.28    161.90 o 
  -1   3   3     1147.86     1188.17     25.22 o 
   0   3   3    23055.99    23761.01    310.47 o 
   1   3   3     3572.21     3545.36     69.19 o 
   2   3   3     2797.21     2879.30     55.76 o 
   3   3   3     5000.79     4823.60     70.05 o 
   4   3   3     2515.35     2368.01     50.72 o 
   5   3   3     1148.87     1179.97     64.92 o 
   6   3   3      448.72      437.25     31.78 o 
   7   3   3      249.69      258.27     32.40 o 
   8   3   3     2905.07     2857.50     63.92 o 
   9   3   3     2176.18     2021.79     60.26 o 
  10   3   3      672.31      654.59     54.01 o 
  11   3   3      508.09      514.33     56.50 o 
  12   3   3     2813.16     2790.32    110.12 o 
  13   3   3      843.58      931.54     83.35 o 
 -13   4   3     8298.51     8764.76    203.17 o 
 -12   4   3      195.44      176.76     70.64 o 
 -11   4   3      137.82      134.24     61.28 o 
 -10   4   3      321.92      260.93     51.53 o 
  -9   4   3    16584.84    16405.15    202.75 o 
  -8   4   3     3784.24     3746.10     82.64 o 
  -7   4   3      310.58      298.40     35.75 o 
  -6   4   3     2125.49     2065.02     50.49 o 
  -5   4   3     5817.32     5760.03     78.70 o 
  -4   4   3      156.49      112.41     20.41 o 
  -3   4   3     4919.00     4676.31     60.53 o 
  -2   4   3     1296.20     1334.62     30.22 o 
  -1   4   3    11166.18    11185.33    130.18 o 
   0   4   3     1376.78     1408.47     43.67 o 
   1   4   3      519.16      584.21     93.93 o 
   2   4   3     6974.74     6818.56     96.76 o 
   3   4   3    27949.55    26883.46    252.19 o 
   4   4   3      502.42      516.78     23.02 o 
   5   4   3      660.30      663.12     36.98 o 
   6   4   3     1355.99     1404.46     51.82 o 
   7   4   3    21085.11    20547.10    246.11 o 
   8   4   3     1116.04     1178.45     80.86 o 
   9   4   3     1498.24     1512.09     60.98 o 
  10   4   3      906.21      816.14     56.77 o 
  11   4   3     6404.62     6410.71    126.82 o 
  12   4   3      744.39      958.07     85.67 o 
 -12   5   3     2265.86     2403.02    114.00 o 
 -11   5   3      443.43      366.12     60.99 o 
 -10   5   3     3245.81     3381.08     95.93 o 
  -9   5   3     1964.69     1956.98     70.99 o 
  -8   5   3     3272.95     3276.69     72.30 o 
  -7   5   3       16.80       18.34     28.32 o 
  -6   5   3      432.84      445.47     32.55 o 
  -5   5   3      149.24      193.33     27.87 o 
  -4   5   3       25.17        1.27     21.30 o 
  -3   5   3      125.54      191.98     20.13 o 
  -2   5   3      883.29      920.67     31.72 o 
  -1   5   3      396.18      409.01     25.56 o 
   0   5   3      626.50      613.46     26.36 o 
   1   5   3     2648.32     2671.59     53.32 o 
   2   5   3      185.07      203.65     32.28 o 
   3   5   3     1253.99     1368.96     45.60 o 
   4   5   3    12543.46    12104.06    181.01 o 
   5   5   3     1655.57     1601.89     69.07 o 
   6   5   3     2003.93     1916.88     60.36 o 
   7   5   3      421.09      543.64     44.85 o 
   8   5   3    16330.73    16435.69    217.49 o 
   9   5   3        7.72       13.00     42.73 o 
  10   5   3      764.73      813.75     65.58 o 
  11   5   3      702.75      777.53     97.86 o 
  12   5   3     3664.75     3713.42    152.33 o 
 -12   6   3       26.45       91.37     71.59 o 
 -11   6   3      433.94      579.20     62.84 o 
 -10   6   3     3648.79     3466.92    116.93 o 
  -9   6   3     5143.51     5290.04    108.76 o 
  -8   6   3     1883.47     1982.47     68.15 o 
  -7   6   3       55.63       84.02     32.05 o 
  -6   6   3     3490.78     3594.74     82.70 o 
  -5   6   3    16954.30    16818.16    199.09 o 
  -4   6   3       15.89       18.31     28.61 o 
  -3   6   3      234.84      257.36     27.08 o 
  -2   6   3        0.05       11.88     21.42 o 
  -1   6   3    19864.10    18939.29    213.26 o 
   0   6   3    11190.81    11156.79    122.36 o 
   1   6   3       17.91       32.47     21.93 o 
   2   6   3     3834.35     3797.52    126.33 o 
   3   6   3    16047.24    15694.13    250.60 o 
   4   6   3     6797.72     6584.95    118.30 o 
   5   6   3     1000.18     1105.43     66.18 o 
   6   6   3      383.51      321.77     57.20 o 
   7   6   3     6103.09     5948.24    202.52 o 
   8   6   3       10.06      -37.65     56.18 o 
   9   6   3       95.16       38.84     65.30 o 
  10   6   3     1463.41     1717.48    148.70 o 
  11   6   3     3668.40     4036.71    171.87 o 
 -11   7   3        9.16       12.87     56.61 o 
 -10   7   3       52.87       63.11     52.16 o 
  -9   7   3        1.07       28.99     47.12 o 
  -8   7   3     1140.11     1212.93     69.45 o 
  -7   7   3       38.52       40.40     42.12 o 
  -6   7   3     3420.44     3479.14     97.74 o 
  -5   7   3       61.08      142.01     39.46 o 
  -4   7   3    13106.07    13166.61    189.00 o 
  -3   7   3       16.10       14.21     27.49 o 
  -2   7   3     8667.97     8580.32    141.72 o 
  -1   7   3      278.57      369.65     46.74 o 
   0   7   3    12159.74    12263.86    183.89 o 
   1   7   3       33.95       82.22     43.04 o 
   2   7   3     2410.78     2361.13    105.92 o 
   3   7   3       70.49      129.44     36.85 o 
   4   7   3     4141.62     4171.94    229.72 o 
   5   7   3       30.73      -22.53     47.98 o 
   6   7   3     1635.90     1516.25    103.52 o 
   7   7   3      418.56      320.87     67.67 o 
   8   7   3      725.21      625.69     80.74 o 
   9   7   3       38.66      -43.35     67.76 o 
  10   7   3      231.00      347.57     85.41 o 
  11   7   3       57.21      118.87     84.48 o 
 -10   8   3      386.71      124.38    142.25 o 
  -9   8   3     3600.83     3812.99    210.34 o 
  -8   8   3     3873.08     3974.21    200.02 o 
  -7   8   3      325.02      232.98     70.87 o 
  -6   8   3     1195.64     1156.89     80.10 o 
  -5   8   3     7193.38     7511.17    147.65 o 
  -4   8   3     1573.71     1636.63    100.39 o 
  -3   8   3       13.47      -29.20     35.29 o 
  -2   8   3     2215.44     2110.51     68.96 o 
  -1   8   3     9242.78     9306.01    140.21 o 
   0   8   3     2921.41     2819.26     87.45 o 
   1   8   3      812.37      883.59     73.96 o 
   2   8   3     7147.64     6973.39    133.29 o 
   3   8   3    10594.67    10307.11    204.36 o 
   4   8   3      535.29      683.35     84.97 o 
   5   8   3       80.53       72.79     56.93 o 
   6   8   3     1168.22     1040.61     85.17 o 
   7   8   3     4311.52     4487.60    147.43 o 
   8   8   3      490.44      613.07     86.14 o 
   9   8   3       45.97       -3.89     76.63 o 
  10   8   3      522.61      505.12    100.34 o 
  -9   9   3      266.95      231.70    115.55 o 
  -8   9   3     1307.67     1459.27    255.72 o 
  -7   9   3      137.04      101.98    103.60 o 
  -6   9   3      243.21       82.77     97.69 o 
  -5   9   3      144.87      112.65     67.69 o 
  -4   9   3      166.17      191.58     53.81 o 
  -3   9   3       23.80       45.71     41.91 o 
  -2   9   3       32.91       45.66     42.03 o 
  -1   9   3       90.11      107.66     41.43 o 
   0   9   3      259.42      238.10     52.94 o 
   1   9   3      694.09      696.93     74.53 o 
   2   9   3      461.87      519.04     64.34 o 
   3   9   3      553.79      607.68     70.42 o 
   4   9   3     7030.42     6778.49    220.39 o 
   5   9   3       26.81      -44.92     62.85 o 
   6   9   3     2866.03     2776.84    126.63 o 
   7   9   3       34.13       76.07     75.39 o 
   8   9   3     6063.90     6351.58    191.12 o 
  -7  10   3       12.61      138.30    112.28 o 
  -6  10   3     1853.34     1705.04    328.82 o 
  -5  10   3     3744.37     3912.34    193.06 o 
  -4  10   3       32.95      -34.51     68.64 o 
  -3  10   3      356.47      399.36     65.68 o 
  -2  10   3        4.20      -26.02     56.24 o 
  -1  10   3     2749.21     2817.81    163.50 o 
   0  10   3     2715.63     3059.57    187.79 o 
   1  10   3      232.49      215.89     86.28 o 
   2  10   3      697.02      785.31    106.98 o 
   3  10   3     4224.26     4472.59    172.28 o 
   4  10   3     2484.45     2389.10    118.27 o 
   5  10   3      157.77      151.56     75.53 o 
   6  10   3        1.03      -99.38     66.25 o 
   7  10   3     4797.81     5268.66    269.45 o 
  -5  11   3      271.44      250.48    124.15 o 
  -4  11   3     3556.15     3384.84    191.55 o 
  -3  11   3       51.76      -44.86     80.91 o 
  -2  11   3     3281.28     3240.42    120.85 o 
  -1  11   3      347.15      351.66     74.13 o 
   0  11   3     2757.15     2536.71    152.95 o 
   1  11   3     1647.55     1698.42    137.65 o 
   2  11   3      265.25      369.78    109.31 o 
   3  11   3      682.30      636.58    117.71 o 
   4  11   3      471.85      503.29    123.44 o 
   5  11   3      495.03      541.69    125.63 o 
  -1  12   3     6607.92     7514.23    358.14 o 
   0  12   3        6.41      -26.69    128.56 o 
 -12   0   4     2819.55     2553.34    162.15 o 
 -10   0   4    17866.63    17764.93    390.12 o 
  -8   0   4     2420.03     2366.85     80.86 o 
  -6   0   4    10823.00    10527.64    199.42 o 
  -4   0   4     2007.62     2371.65     54.33 o 
  -2   0   4       55.65       69.20     20.04 o 
   2   0   4     5780.47     6416.99    157.34 o 
   4   0   4     3327.80     3376.98     63.02 o 
   6   0   4     7124.67     6902.98    111.64 o 
   8   0   4    10219.74    10043.51    163.02 o 
  10   0   4     8596.94     8285.93    187.74 o 
  12   0   4     7877.31     7929.51    235.93 o 
 -13   1   4     4947.68     5474.68    162.94 o 
 -12   1   4      830.56     1101.94     87.32 o 
 -11   1   4      114.81       89.10     57.62 o 
 -10   1   4       40.42       34.22     54.51 o 
  -9   1   4    11403.23    11458.87    196.89 o 
  -8   1   4     1609.57     1553.94     58.71 o 
  -7   1   4       24.87       53.82     21.42 o 
  -6   1   4     9881.78     9800.68    113.55 o 
  -5   1   4    23873.94    23673.99    256.87 o 
  -4   1   4     9950.89    10097.17    123.21 o 
  -3   1   4     1112.25     1086.84     30.33 o 
  -2   1   4     8921.33     9271.60    114.61 o 
  -1   1   4    27187.95    27673.69    302.18 o 
   0   1   4     1806.95     1792.50     51.30 o 
   1   1   4     5341.85     5619.88    110.10 o 
   2   1   4     7062.50     7168.90     91.63 o 
   3   1   4    31065.47    31324.85    284.51 o 
   4   1   4    11800.72    11674.02    126.00 o 
   5   1   4      389.01      533.34     21.58 o 
   6   1   4     7578.60     7750.31     86.83 o 
   7   1   4    15902.40    15678.10    163.44 o 
   8   1   4     2176.07     2243.57     61.48 o 
   9   1   4       41.07       79.45     32.49 o 
  10   1   4       90.84       68.24     41.74 o 
  11   1   4     9774.93     9774.47    153.78 o 
  12   1   4       98.31       83.95     52.92 o 
  13   1   4       45.36       94.50     66.00 o 
 -13   2   4      311.25      295.76     80.26 o 
 -12   2   4     1016.84     1087.35    102.01 o 
 -11   2   4       60.25       54.25     56.36 o 
 -10   2   4      726.75      601.73     63.96 o 
  -9   2   4        1.70       -4.15     36.09 o 
  -8   2   4      910.97      934.20     50.20 o 
  -7   2   4      578.81      604.57     41.65 o 
  -6   2   4     7102.10     7532.16    141.36 o 
  -5   2   4     2314.00     2364.33     55.16 o 
  -4   2   4    10767.84    11002.57    134.15 o 
  -3   2   4      110.63      122.85     11.97 o 
  -2   2   4    37069.96    36737.01    357.44 o 
  -1   2   4      865.52      949.55     26.05 o 
   0   2   4    35734.67    36123.01    449.81 o 
   1   2   4      994.98     1151.36     33.52 o 
   2   2   4    26813.76    26272.23    340.61 o 
   3   2   4      305.14      311.81     35.87 o 
   4   2   4    13175.50    13181.95    153.46 o 
   5   2   4      573.98      565.23     31.67 o 
   6   2   4      420.69      424.25     35.43 o 
   7   2   4      401.00      433.13     37.29 o 
   8   2   4      214.14      236.73     32.60 o 
   9   2   4       64.14       49.04     33.40 o 
  10   2   4      448.35      523.58     44.70 o 
  11   2   4      412.41      336.76     51.91 o 
  12   2   4      167.57      174.76     60.97 o 
  13   2   4       82.14      112.35     67.12 o 
 -13   3   4     2314.65     2417.87    155.72 o 
 -12   3   4      107.99       92.24     64.97 o 
 -11   3   4      774.19      760.10     86.58 o 
 -10   3   4       33.01       21.03     51.01 o 
  -9   3   4     4685.78     4675.80    103.77 o 
  -8   3   4     5793.70     5606.96    134.90 o 
  -7   3   4     1422.24     1541.33     64.48 o 
  -6   3   4     2560.61     2442.40     58.30 o 
  -5   3   4    26080.25    25637.33    255.93 o 
  -4   3   4    12859.10    13134.86    157.30 o 
  -3   3   4      518.32      585.55     22.13 o 
  -2   3   4     3873.14     3976.00     50.04 o 
  -1   3   4    64034.45    63425.54    604.97 o 
   0   3   4      122.80      164.06     22.88 o 
   1   3   4      171.54      159.50     22.20 o 
   2   3   4     5674.75     5862.29    105.67 o 
   3   3   4    22794.76    22046.52    232.27 o 
   4   3   4     2600.47     2466.68     52.54 o 
   5   3   4     2330.17     2311.16     56.20 o 
   6   3   4     5971.59     6066.00     99.72 o 
   7   3   4     7642.30     7432.57    118.71 o 
   8   3   4      429.30      406.18     35.47 o 
   9   3   4     2247.29     2156.41     63.08 o 
  10   3   4       87.48      113.06     39.10 o 
  11   3   4     3046.81     2896.56     91.50 o 
  12   3   4      603.80      519.16     69.90 o 
 -13   4   4      306.33      438.88     83.47 o 
 -12   4   4     1268.70     1259.20     93.31 o 
 -11   4   4      699.46      610.59     71.80 o 
 -10   4   4     8761.87     8718.72    154.14 o 
  -9   4   4      268.48      327.02     48.58 o 
  -8   4   4     2456.39     2207.28     89.79 o 
  -7   4   4      200.31      200.68     34.21 o 
  -6   4   4     9348.54     8862.97    109.88 o 
  -5   4   4     2482.14     2355.85     86.84 o 
  -4   4   4      514.56      497.25     29.18 o 
  -3   4   4     2203.37     2280.60     41.35 o 
  -2   4   4      461.16      451.83     25.79 o 
  -1   4   4      993.29      963.65     29.66 o 
   0   4   4      155.68      181.45     27.89 o 
   1   4   4      881.00      879.09     64.10 o 
   2   4   4       14.96       22.49     21.32 o 
   3   4   4      832.84      828.06     25.79 o 
   4   4   4     2444.93     2434.85     53.66 o 
   5   4   4     3411.13     3336.52     68.60 o 
   6   4   4     4938.04     4812.75     89.16 o 
   7   4   4      556.10      650.74     44.68 o 
   8   4   4     6410.58     6048.43    114.11 o 
   9   4   4       48.81       12.70     37.56 o 
  10   4   4     2235.85     2448.26     78.08 o 
  11   4   4      178.17      279.77     59.66 o 
  12   4   4     3077.37     3081.80    159.14 o 
 -12   5   4      217.88      247.77     74.97 o 
 -11   5   4     1072.99      976.67     82.71 o 
 -10   5   4      404.72      394.05     58.88 o 
  -9   5   4    15791.13    15617.22    182.03 o 
  -8   5   4     1052.96     1031.86     53.32 o 
  -7   5   4       11.60      -12.44     29.36 o 
  -6   5   4     5662.62     5442.99     84.25 o 
  -5   5   4    12520.22    12261.52    146.57 o 
  -4   5   4      473.48      434.96     30.23 o 
  -3   5   4     5269.04     5103.71     68.26 o 
  -2   5   4     2111.06     2152.61     70.57 o 
  -1   5   4     8010.77     8057.62    105.49 o 
   0   5   4      515.44      540.62     41.77 o 
   1   5   4     4150.30     4163.79     94.08 o 
   2   5   4      606.56      646.81     43.51 o 
   3   5   4    12041.51    11708.72    223.86 o 
   4   5   4     2213.32     2223.46     57.29 o 
   5   5   4       72.64       66.90     27.93 o 
   6   5   4      768.34      757.53     51.44 o 
   7   5   4    24455.26    23079.78    273.53 o 
   8   5   4     1221.59     1166.96     80.11 o 
   9   5   4      809.74      758.59     80.54 o 
  10   5   4      159.00      181.95     60.70 o 
  11   5   4     9087.78     9414.75    226.18 o 
  12   5   4       65.93       68.78     83.41 o 
 -12   6   4       38.75       34.70     71.68 o 
 -11   6   4      117.88       99.85     59.43 o 
 -10   6   4     3911.97     3827.83    101.99 o 
  -9   6   4      243.95      137.60     46.13 o 
  -8   6   4        6.77       15.38     35.40 o 
  -7   6   4     2342.17     2410.06     81.72 o 
  -6   6   4     2855.13     2824.65     69.71 o 
  -5   6   4     2183.25     2127.65     59.26 o 
  -4   6   4     1441.90     1463.99     53.44 o 
  -3   6   4     3220.84     3088.50     61.62 o 
  -2   6   4     8518.21     8553.00    107.99 o 
  -1   6   4       86.25      116.40     23.58 o 
   0   6   4     3392.79     3302.14     91.24 o 
   1   6   4     1691.69     1723.23    144.52 o 
   2   6   4     7595.21     7556.14    145.29 o 
   3   6   4     4053.47     4128.41    109.47 o 
   4   6   4     1980.31     1967.13     83.42 o 
   5   6   4     2540.81     2460.27     94.85 o 
   6   6   4     2751.53     2682.23    111.43 o 
   7   6   4     1897.82     1865.19    107.10 o 
   8   6   4     1327.37     1465.35    129.66 o 
   9   6   4      241.16      209.82     71.57 o 
  10   6   4      231.48      228.47     78.59 o 
  11   6   4      192.67      169.07     85.14 o 
 -11   7   4      979.98     1121.22     83.82 o 
 -10   7   4        1.97      -38.34     62.60 o 
  -9   7   4     2192.80     2001.20     77.36 o 
  -8   7   4      966.53     1001.92     66.14 o 
  -7   7   4     1166.67     1089.85     78.89 o 
  -6   7   4      152.63      160.80     42.28 o 
  -5   7   4    11960.53    11739.90    167.52 o 
  -4   7   4      296.76      361.14     84.18 o 
  -3   7   4     1098.98     1069.96     58.52 o 
  -2   7   4      330.02      331.63     36.01 o 
  -1   7   4    24575.64    23859.49    270.31 o 
   0   7   4       57.95      102.42     72.42 o 
   1   7   4      965.86      964.82     64.15 o 
   2   7   4     1243.35     1106.09     65.65 o 
   3   7   4    13608.34    13198.35    232.24 o 
   4   7   4      149.56       96.97     49.60 o 
   5   7   4      658.19      736.39     70.25 o 
   6   7   4      639.90      697.82    105.37 o 
   7   7   4     2176.36     2247.17    109.53 o 
   8   7   4      132.54      143.16     69.31 o 
   9   7   4     2450.92     2384.65    227.61 o 
  10   7   4       45.11       74.39    115.16 o 
 -10   8   4     2243.53     2189.94    138.46 o 
  -9   8   4      608.37      633.99     94.28 o 
  -8   8   4       89.05        6.34     97.31 o 
  -7   8   4     1099.37     1101.90     99.49 o 
  -6   8   4     3023.53     2914.97     99.73 o 
  -5   8   4     1909.46     1886.62     89.12 o 
  -4   8   4      686.84      733.25     60.75 o 
  -3   8   4     1742.38     1848.45     66.86 o 
  -2   8   4     4364.39     4169.25     91.40 o 
  -1   8   4      381.29      480.11     55.82 o 
   0   8   4     2142.99     1963.19     88.04 o 
   1   8   4      145.47      114.73     52.98 o 
   2   8   4     2660.52     2727.58    102.48 o 
   3   8   4     4707.66     4506.83    129.75 o 
   4   8   4      794.96      797.42     72.05 o 
   5   8   4     2125.76     1978.71    175.26 o 
   6   8   4      968.71      852.52     83.15 o 
   7   8   4     1082.63     1083.80     91.75 o 
   8   8   4      671.54      870.40    118.53 o 
   9   8   4        7.34        5.09     77.00 o 
  -9   9   4     7509.13     7742.10    272.30 o 
  -8   9   4      656.04      352.18    113.55 o 
  -7   9   4      443.51      470.60    114.81 o 
  -6   9   4        2.90      -23.83     98.54 o 
  -5   9   4     5186.57     5131.16    130.58 o 
  -4   9   4      788.37      786.96     67.62 o 
  -3   9   4     1717.04     1734.66     94.99 o 
  -2   9   4       46.69       39.72     41.09 o 
  -1   9   4     1550.15     1647.16     70.59 o 
   0   9   4     1633.66     1464.86    133.42 o 
   1   9   4      751.92      729.79     81.63 o 
   2   9   4      569.94      490.66     66.71 o 
   3   9   4     5249.30     5266.42    148.23 o 
   4   9   4      125.25      217.63     66.35 o 
   5   9   4      145.74      168.65     70.01 o 
   6   9   4      740.56      821.90     90.50 o 
   7   9   4     8301.84     8589.35    262.64 o 
   8   9   4       19.25        8.67     80.47 o 
  -7  10   4      866.90      800.99    140.51 o 
  -6  10   4     2518.39     2657.22    177.14 o 
  -5  10   4      778.10      599.72    142.16 o 
  -4  10   4      275.43      294.76     85.21 o 
  -3  10   4     1019.22     1048.21     98.81 o 
  -2  10   4       36.30      -64.72     57.00 o 
  -1  10   4      114.93       55.12     97.37 o 
   0  10   4      140.16      164.38     54.70 o 
   1  10   4      289.51      301.50     66.58 o 
   2  10   4      934.93      831.41     82.56 o 
   3  10   4      140.55      226.59     69.11 o 
   4  10   4     1249.68     1161.11     94.94 o 
   5  10   4     1265.56     1273.05    161.29 o 
   6  10   4      604.22      569.08     91.59 o 
   7  10   4      403.17      596.26    102.29 o 
  -5  11   4     3811.47     3496.33    286.86 o 
  -4  11   4       84.70       29.10    152.17 o 
  -3  11   4      312.93      277.46    113.12 o 
  -2  11   4     1209.58     1278.92     91.88 o 
  -1  11   4     7713.03     7943.45    242.14 o 
   0  11   4      351.20      335.02    111.03 o 
   1  11   4      973.13     1096.28    124.70 o 
   2  11   4        5.06      -17.94     97.28 o 
   3  11   4     4755.85     5394.10    313.32 o 
   4  11   4     2485.90     2842.02    179.44 o 
   5  11   4      474.53      529.99    124.44 o 
 -13   0   5     2927.23     2797.86    177.17 o 
 -11   0   5     1997.69     1825.29    133.71 o 
  -9   0   5    26938.10    26800.45   1069.35 o 
  -7   0   5     8787.22     8945.05    156.35 o 
  -5   0   5    28784.18    27671.53    833.02 o 
  -3   0   5       19.74       17.80     24.48 o 
  -1   0   5     9023.66     9262.91    234.29 o 
   1   0   5    10248.73    10749.22    260.85 o 
   3   0   5     5116.74     5163.81     90.82 o 
   5   0   5     6053.30     6050.26    126.36 o 
   7   0   5    19387.04    19581.84    253.47 o 
   9   0   5      175.04      172.75     56.09 o 
  11   0   5    17065.33    17316.18    314.39 o 
  13   0   5     1626.45     1574.46    209.46 o 
 -13   1   5     1131.93     1315.64     99.48 o 
 -12   1   5       39.47      -25.26     92.62 o 
 -11   1   5      868.99      847.73     76.10 o 
 -10   1   5     8583.47     8610.87    174.16 o 
  -9   1   5      848.54      830.71     63.40 o 
  -8   1   5      685.12      721.11     45.02 o 
  -7   1   5      333.74      349.98     34.32 o 
  -6   1   5    14559.93    14163.77    174.60 o 
  -5   1   5     1387.91     1237.31     61.90 o 
  -4   1   5      225.24      267.83     34.69 o 
  -3   1   5    10266.57    10443.00    119.55 o 
  -2   1   5    21583.18    21589.60    345.41 o 
  -1   1   5     8767.95     8806.93    127.28 o 
   0   1   5     1830.95     2094.02     60.55 o 
   1   1   5      538.82      515.18     65.35 o 
   2   1   5     6849.19     7000.05    118.82 o 
   3   1   5     1991.54     2050.30     38.89 o 
   4   1   5       48.64       63.22     14.94 o 
   5   1   5     2048.67     1940.58     40.06 o 
   6   1   5     5495.91     5331.58     67.85 o 
   7   1   5     5120.39     5172.65     79.44 o 
   8   1   5     1534.59     1486.58     49.27 o 
   9   1   5     1472.99     1436.84     59.37 o 
  10   1   5     2356.53     2325.08     92.10 o 
  11   1   5        3.43        6.40     47.37 o 
  12   1   5     1482.13     1484.27     77.45 o 
  13   1   5      133.40       58.86     66.86 o 
 -13   2   5     2689.87     2729.00    124.97 o 
 -12   2   5      147.26      143.38     73.36 o 
 -11   2   5      897.96      963.60     81.80 o 
 -10   2   5       74.03       81.29     53.09 o 
  -9   2   5      976.39      956.07     93.51 o 
  -8   2   5       10.39       32.51     37.42 o 
  -7   2   5     3087.04     3287.79     81.77 o 
  -6   2   5      258.67      254.41     30.64 o 
  -5   2   5     4569.38     4534.27     78.85 o 
  -4   2   5     1308.24     1283.77     45.79 o 
  -3   2   5      256.58      344.50     34.35 o 
  -2   2   5     1839.64     1781.46     38.44 o 
  -1   2   5    47187.63    46575.34    576.46 o 
   0   2   5      383.46      483.53     24.95 o 
   1   2   5     4142.17     4275.63    100.52 o 
   2   2   5       14.22       -1.28     18.31 o 
   3   2   5    73580.10    74783.01    806.96 o 
   4   2   5       40.20       82.52     20.37 o 
   5   2   5      243.06      210.40     26.13 o 
   6   2   5      108.10      105.14     28.01 o 
   7   2   5    13698.85    13439.78    159.01 o 
   8   2   5      893.27      915.61     43.60 o 
   9   2   5     1803.27     1736.53     57.77 o 
  10   2   5        0.88        6.21     42.86 o 
  11   2   5     2005.30     1931.23    113.55 o 
  12   2   5        8.90      -56.55     53.82 o 
 -13   3   5      341.27      333.74     79.43 o 
 -12   3   5      111.80      110.96     68.11 o 
 -11   3   5     1344.06     1406.24     88.88 o 
 -10   3   5     2996.80     2913.37    106.41 o 
  -9   3   5       47.14       41.13     40.51 o 
  -8   3   5     1733.07     1688.17     65.16 o 
  -7   3   5      562.58      561.01     42.82 o 
  -6   3   5     6841.20     6747.60    108.91 o 
  -5   3   5     5535.88     5297.29     89.44 o 
  -4   3   5      549.67      582.43     63.08 o 
  -3   3   5     3015.93     2878.13     46.50 o 
  -2   3   5    20419.68    20132.18    209.86 o 
  -1   3   5     6979.08     7156.04     94.42 o 
   0   3   5     3389.40     3456.72     62.83 o 
   1   3   5     1048.91     1042.21     31.56 o 
   2   3   5    54617.46    55299.19    833.54 o 
   3   3   5      945.28     1013.24     57.67 o 
   4   3   5     6938.66     6766.52    129.62 o 
   5   3   5     2219.62     2127.93     55.17 o 
   6   3   5     8186.02     7918.38    118.38 o 
   7   3   5     2584.85     2470.89     69.56 o 
   8   3   5      418.55      426.98     40.56 o 
   9   3   5     1334.92     1487.15     92.97 o 
  10   3   5      802.67      761.22     54.43 o 
  11   3   5       76.58       56.43     51.99 o 
  12   3   5       21.45       18.34     66.43 o 
 -12   4   5      504.43      436.60     77.31 o 
 -11   4   5      750.56      810.65     78.98 o 
 -10   4   5      499.97      666.28     68.63 o 
  -9   4   5     7794.87     7936.86    141.23 o 
  -8   4   5       30.89      -16.63     37.10 o 
  -7   4   5     2360.00     2315.43     70.44 o 
  -6   4   5      839.04      790.46     42.15 o 
  -5   4   5    23203.22    22861.20    271.41 o 
  -4   4   5     3171.29     2995.16     75.87 o 
  -3   4   5       52.23       52.27     16.28 o 
  -2   4   5     1075.32      994.63     28.02 o 
  -1   4   5     5388.86     5305.35     68.93 o 
   0   4   5      702.69      670.29     39.31 o 
   1   4   5     3764.45     3734.40    100.51 o 
   2   4   5      306.46      376.14     47.45 o 
   3   4   5     7970.74     7848.80    134.85 o 
   4   4   5      480.35      546.74     30.52 o 
   5   4   5     2427.04     2285.00     57.72 o 
   6   4   5     2422.77     2262.87     79.85 o 
   7   4   5    11207.06    10723.21    240.00 o 
   8   4   5      773.96      798.83     53.99 o 
   9   4   5        6.37      -21.09     37.83 o 
  10   4   5      489.23      512.69     53.65 o 
  11   4   5     9190.39     9195.93    187.99 o 
  12   4   5      132.37       74.76    100.14 o 
 -12   5   5       67.56       59.91     70.53 o 
 -11   5   5      324.05      282.43     68.04 o 
 -10   5   5    10009.48    10187.48    173.07 o 
  -9   5   5       43.83       98.61     40.95 o 
  -8   5   5     2501.16     2442.63     67.03 o 
  -7   5   5     1489.18     1446.75     51.82 o 
  -6   5   5    26851.15    26198.88    272.15 o 
  -5   5   5      613.56      590.99     38.50 o 
  -4   5   5     1747.81     1795.81     42.74 o 
  -3   5   5     1317.64     1324.27     37.29 o 
  -2   5   5     7374.26     7462.96     94.17 o 
  -1   5   5     1930.82     2051.75     77.30 o 
   0   5   5     1396.31     1482.22     61.25 o 
   1   5   5      490.70      529.15     42.96 o 
   2   5   5     1066.46     1133.37     66.29 o 
   3   5   5      285.86      309.78     42.97 o 
   4   5   5      740.38      806.96     59.01 o 
   5   5   5     1307.36     1335.05     67.91 o 
   6   5   5     1284.03     1060.04     71.83 o 
   7   5   5     1007.08      916.16     73.22 o 
   8   5   5     1313.50     1340.95    119.37 o 
   9   5   5      693.01      670.52     79.80 o 
  10   5   5     5665.78     5594.94    209.85 o 
  11   5   5       28.93       27.43     76.28 o 
 -11   6   5       10.41       24.16     64.19 o 
 -10   6   5      372.57      417.52     74.31 o 
  -9   6   5     2098.87     2075.71     69.24 o 
  -8   6   5       49.21       30.01     37.19 o 
  -7   6   5       49.42       18.63     23.50 o 
  -6   6   5     1639.56     1646.97     59.70 o 
  -5   6   5     5585.90     5549.49     92.92 o 
  -4   6   5     1095.09     1085.79     53.01 o 
  -3   6   5      113.95      122.99     26.17 o 
  -2   6   5     4572.05     4613.14     85.25 o 
  -1   6   5    14202.06    14378.33    394.35 o 
   0   6   5     1003.80     1031.54     90.76 o 
   1   6   5      126.48      177.07     40.97 o 
   2   6   5       77.00       86.10     38.58 o 
   3   6   5    15063.45    15176.93    250.94 o 
   4   6   5     5835.35     5509.44    228.79 o 
   5   6   5       10.78       83.56     48.85 o 
   6   6   5     1847.86     1997.13    199.08 o 
   7   6   5     5720.52     5482.07    150.22 o 
   8   6   5     2174.23     2138.49    107.86 o 
   9   6   5      221.86      196.39     72.53 o 
  10   6   5        3.08      -80.13     71.04 o 
  11   6   5     3946.70     4088.75    163.97 o 
 -11   7   5       44.17       47.56     67.70 o 
 -10   7   5      925.38      994.60     77.08 o 
  -9   7   5        4.09       26.54     52.07 o 
  -8   7   5     2038.23     1987.78    111.32 o 
  -7   7   5      217.03      193.67     56.02 o 
  -6   7   5      406.51      372.12     74.77 o 
  -5   7   5      477.86      500.37     55.47 o 
  -4   7   5      408.30      505.69     52.41 o 
  -3   7   5        2.02       -3.83     31.80 o 
  -2   7   5     9208.05     9123.40    134.56 o 
  -1   7   5      640.30      721.09     65.39 o 
   0   7   5     4477.97     4471.89    117.65 o 
   1   7   5      803.56      858.96     63.89 o 
   2   7   5    13757.44    13734.68    232.09 o 
   3   7   5       10.45       87.64     46.01 o 
   4   7   5     7112.37     6947.74    162.98 o 
   5   7   5       31.04       45.89     52.33 o 
   6   7   5     5975.84     5632.47    157.16 o 
   7   7   5      201.19      107.41     63.50 o 
   8   7   5      298.09      210.69     73.05 o 
   9   7   5      448.73      403.35     90.42 o 
  10   7   5        3.40      -64.83     77.68 o 
 -10   8   5      596.55      641.74    101.50 o 
  -9   8   5     2585.85     3096.46    143.63 o 
  -8   8   5      211.81      130.93     77.36 o 
  -7   8   5       21.20       40.57     56.39 o 
  -6   8   5      542.34      568.77     65.39 o 
  -5   8   5     2848.75     2946.34     99.34 o 
  -4   8   5     4900.92     4912.51    137.23 o 
  -3   8   5       38.81       21.07     38.73 o 
  -2   8   5     1727.14     1726.10     66.35 o 
  -1   8   5     9373.53     9151.99    157.89 o 
   0   8   5     2250.94     2215.12     96.40 o 
   1   8   5      156.54      136.13     52.79 o 
   2   8   5     1523.55     1709.84    132.28 o 
   3   8   5     8081.63     8180.62    181.48 o 
   4   8   5       24.94       15.78     55.33 o 
   5   8   5      140.52      120.21     61.11 o 
   6   8   5     3765.95     3642.97    135.53 o 
   7   8   5     6903.06     6729.78    184.15 o 
   8   8   5      424.34      420.27     84.98 o 
   9   8   5      101.66       80.10     81.28 o 
  -8   9   5     1329.59     1318.13    111.49 o 
  -7   9   5       17.94      -18.40     72.96 o 
  -6   9   5     9271.15     9414.12    186.77 o 
  -5   9   5     1105.31     1101.35     78.19 o 
  -4   9   5      599.88      622.63     65.45 o 
  -3   9   5        1.43      -31.77     50.54 o 
  -2   9   5     3749.61     3683.58    126.06 o 
  -1   9   5      732.60      786.22     72.13 o 
   0   9   5      455.47      431.98     93.60 o 
   1   9   5      574.57      475.88     85.45 o 
   2   9   5        5.89      -74.79     55.11 o 
   3   9   5      160.43      244.76     65.88 o 
   4   9   5      866.14      892.72     85.69 o 
   5   9   5      381.20      385.15     76.78 o 
   6   9   5     1092.56     1071.50     95.77 o 
   7   9   5        2.65       -7.51     76.59 o 
   8   9   5      817.28      985.78    140.15 o 
  -7  10   5      546.55      515.44    128.68 o 
  -6  10   5     1429.75     1514.08    282.55 o 
  -5  10   5     5822.02     5849.46    179.57 o 
  -4  10   5      759.04      655.19     93.77 o 
  -3  10   5      468.50      479.56     69.05 o 
  -2  10   5     2050.42     2189.90     91.67 o 
  -1  10   5     5115.22     5058.42    129.20 o 
   0  10   5       11.55      -10.52     59.14 o 
   1  10   5      623.18      577.67    133.23 o 
   2  10   5      363.89      313.91     70.13 o 
   3  10   5     1684.68     1738.57    162.10 o 
   4  10   5     1320.51     1406.47    104.02 o 
   5  10   5      265.19      223.36     94.12 o 
   6  10   5       48.50       11.17     77.61 o 
  -5  11   5      212.00      140.74    127.59 o 
  -4  11   5       56.05       31.05     86.15 o 
  -3  11   5     1419.31     1307.76    114.68 o 
  -2  11   5     4240.15     3941.68    187.60 o 
  -1  11   5        4.60       36.48     89.78 o 
   0  11   5     1446.11     1466.73    131.97 o 
   1  11   5      211.28      195.00    104.47 o 
   2  11   5     6714.33     6630.91    237.60 o 
   3  11   5      486.78      555.81    132.10 o 
   4  11   5     1211.44     1112.39    138.56 o 
 -12   0   6     1441.14     1530.85    137.65 o 
 -10   0   6    14182.14    13876.84    939.97 o 
  -8   0   6      593.48      465.22     76.35 o 
  -6   0   6    48879.40    48205.69    858.85 o 
  -4   0   6     3624.60     3666.92    106.64 o 
  -2   0   6    23025.32    22752.28    530.39 o 
   2   0   6     6310.37     6410.65    175.01 o 
   4   0   6     6900.03     6814.77    119.30 o 
   6   0   6     4856.23     5063.81    107.47 o 
   8   0   6       58.81       67.82     50.30 o 
  10   0   6     7684.76     7784.16    235.04 o 
  12   0   6     2269.35     2203.99    125.91 o 
 -13   1   6      596.68      651.40    109.84 o 
 -12   1   6      930.19     1016.15     88.35 o 
 -11   1   6     1250.97     1310.77    186.02 o 
 -10   1   6     1753.07     1794.19     96.07 o 
  -9   1   6     4431.85     4256.00    162.92 o 
  -8   1   6     1705.78     1659.70     73.57 o 
  -7   1   6     1628.05     1551.20     54.17 o 
  -6   1   6      342.52      375.35     31.92 o 
  -5   1   6    12293.73    12106.94    174.42 o 
  -4   1   6      464.09      403.20     42.19 o 
  -3   1   6      133.11      123.34     15.86 o 
  -2   1   6     2891.14     2957.24     60.70 o 
  -1   1   6    17481.44    18024.58    241.40 o 
   0   1   6     8407.38     8302.58    158.63 o 
   1   1   6      298.51      356.26     38.02 o 
   2   1   6     2705.46     2767.98     52.88 o 
   3   1   6     5546.48     5496.28     77.22 o 
   4   1   6        0.61        2.61     16.28 o 
   5   1   6      399.81      409.52     24.42 o 
   6   1   6     1024.82     1063.46     40.64 o 
   7   1   6     8074.72     8025.77    113.18 o 
   8   1   6     2953.42     2805.36     68.83 o 
   9   1   6       99.44       93.24     40.20 o 
  10   1   6     1944.09     1853.35     72.09 o 
  11   1   6     6431.49     6531.53    143.57 o 
  12   1   6      210.81      150.77     58.17 o 
 -13   2   6      283.57      257.93     80.16 o 
 -12   2   6       29.45       13.23     65.44 o 
 -11   2   6      473.47      569.81     72.91 o 
 -10   2   6     8619.98     8936.16    180.43 o 
  -9   2   6      848.08      824.99     65.45 o 
  -8   2   6     2848.99     2716.42     75.73 o 
  -7   2   6      464.36      475.26     39.75 o 
  -6   2   6     5840.03     5942.57    100.75 o 
  -5   2   6      209.87      243.85     28.15 o 
  -4   2   6     5490.37     5383.65     95.56 o 
  -3   2   6     1980.81     1998.05     76.60 o 
  -2   2   6    16538.50    17018.55    200.83 o 
  -1   2   6     1305.12     1246.61     40.80 o 
   0   2   6     3637.24     4101.09     76.05 o 
   1   2   6     1530.18     1564.88     62.87 o 
   2   2   6    35760.81    35660.65    460.08 o 
   3   2   6      246.08      334.40     38.95 o 
   4   2   6     5271.13     5300.83     93.72 o 
   5   2   6      104.18      116.03     26.31 o 
   6   2   6    23467.32    22743.50    258.16 o 
   7   2   6      244.12      259.20     33.78 o 
   8   2   6       67.38       74.35     33.75 o 
   9   2   6      348.86      313.16     47.93 o 
  10   2   6     3053.15     2986.29     94.63 o 
  11   2   6      438.52      380.20     67.19 o 
  12   2   6      490.52      506.45     71.40 o 
 -13   3   6     1079.08     1123.15    121.83 o 
 -12   3   6      301.43      265.99     71.61 o 
 -11   3   6     1141.50     1112.74     84.46 o 
 -10   3   6     1683.58     1813.68     91.75 o 
  -9   3   6     1102.96     1246.03     74.69 o 
  -8   3   6     1280.79     1339.07     87.86 o 
  -7   3   6       41.82       29.26     32.20 o 
  -6   3   6        2.23       28.01     27.89 o 
  -5   3   6     2228.90     2312.28     59.68 o 
  -4   3   6     1438.24     1425.08     50.21 o 
  -3   3   6       24.41       59.08     17.34 o 
  -2   3   6      949.27      858.13     33.69 o 
  -1   3   6    10137.75     9897.04    148.12 o 
   0   3   6     5458.74     5340.74     91.49 o 
   1   3   6     3966.43     4231.58     79.77 o 
   2   3   6      243.31      251.07     26.23 o 
   3   3   6    24710.70    23930.97    318.49 o 
   4   3   6        2.63       13.86     24.60 o 
   5   3   6     4722.34     4743.09     82.77 o 
   6   3   6      925.14     1020.58     46.53 o 
   7   3   6    13432.24    13286.21    177.50 o 
   8   3   6     1705.80     1559.24     57.55 o 
   9   3   6      102.76       86.86     40.31 o 
  10   3   6     2195.77     2286.59    114.76 o 
  11   3   6     4500.34     4327.97    116.59 o 
  12   3   6      252.57      297.54     65.57 o 
 -12   4   6      673.05      485.23     80.15 o 
 -11   4   6     2113.44     2195.65    229.38 o 
 -10   4   6     9403.26     9085.93    206.94 o 
  -9   4   6     1311.39     1412.41    100.42 o 
  -8   4   6        7.31      -10.27     37.11 o 
  -7   4   6     1822.93     1771.24     90.89 o 
  -6   4   6    17628.84    17660.84    217.81 o 
  -5   4   6      495.08      536.22     37.84 o 
  -4   4   6      706.85      749.99     30.16 o 
  -3   4   6      858.75      858.54     47.81 o 
  -2   4   6    21306.31    20740.94    219.60 o 
  -1   4   6     9419.92     9143.42    140.83 o 
   0   4   6      378.61      315.34     44.03 o 
   1   4   6     3782.27     3648.17    240.82 o 
   2   4   6     6217.25     6050.19    150.15 o 
   3   4   6     3121.38     3088.65     73.57 o 
   4   4   6     3406.28     3404.07     75.36 o 
   5   4   6        8.67       18.35     25.53 o 
   6   4   6     3044.13     2916.50     71.39 o 
   7   4   6      416.24      389.15     42.18 o 
   8   4   6       39.97       38.29     39.96 o 
   9   4   6     2433.64     2229.46    101.79 o 
  10   4   6     6593.07     6682.07    151.59 o 
  11   4   6      262.10      301.77     81.28 o 
  12   4   6      402.69      307.70    143.47 o 
 -12   5   6      104.76      131.90     73.55 o 
 -11   5   6      897.08      792.91     80.70 o 
 -10   5   6      198.57      229.23     55.70 o 
  -9   5   6     7277.29     7145.95    123.29 o 
  -8   5   6      883.79      757.32     50.31 o 
  -7   5   6     5857.33     5934.13    114.94 o 
  -6   5   6      418.69      524.54     40.23 o 
  -5   5   6    18239.11    18023.40    199.08 o 
  -4   5   6      255.92      288.79     25.19 o 
  -3   5   6     4700.71     4672.39     66.00 o 
  -2   5   6     2406.25     2409.67     47.12 o 
  -1   5   6    13750.36    14063.12    219.08 o 
   0   5   6      135.27       76.21     34.67 o 
   1   5   6       91.68       29.44     41.83 o 
   2   5   6     1108.17     1124.89     76.89 o 
   3   5   6     2520.80     2350.00    104.74 o 
   4   5   6      704.66      678.59     56.71 o 
   5   5   6     2161.47     2155.60    111.08 o 
   6   5   6        4.62       22.77     48.77 o 
   7   5   6     2915.78     2863.36    108.67 o 
   8   5   6      848.18      793.72     78.94 o 
   9   5   6       36.53       29.77     65.70 o 
  10   5   6      420.09      342.13    103.36 o 
  11   5   6     5022.83     5388.22    216.27 o 
 -11   6   6      639.41      685.74     81.84 o 
 -10   6   6     5049.45     5232.93    141.23 o 
  -9   6   6     4043.47     3964.22    101.76 o 
  -8   6   6      153.76      166.86     46.08 o 
  -7   6   6      240.98      216.82     40.04 o 
  -6   6   6     6907.81     6794.03    109.26 o 
  -5   6   6        3.96      -15.94     29.68 o 
  -4   6   6     1378.31     1282.89     85.54 o 
  -3   6   6     6259.41     6092.32    102.08 o 
  -2   6   6    11908.68    12117.96    181.96 o 
  -1   6   6     6132.64     6051.58    178.47 o 
   0   6   6       17.96       66.09     52.45 o 
   1   6   6    10629.74    10663.08    186.94 o 
   2   6   6    12137.13    12329.68    258.34 o 
   3   6   6      923.17      933.78     64.34 o 
   4   6   6      226.66      194.18     77.45 o 
   5   6   6       92.46       68.41     52.41 o 
   6   6   6     8895.26     8701.06    191.19 o 
   7   6   6     1749.95     1810.56    119.01 o 
   8   6   6        4.06       27.82     63.61 o 
   9   6   6     1163.97     1067.63     96.12 o 
  10   6   6     2527.18     2754.82    134.81 o 
 -10   7   6        0.84      -87.36     91.50 o 
  -9   7   6      686.73      684.73    170.44 o 
  -8   7   6      178.61      124.64     59.93 o 
  -7   7   6      580.46      630.44     65.06 o 
  -6   7   6      111.46       95.75     65.07 o 
  -5   7   6       18.03       16.20     46.16 o 
  -4   7   6      111.79       98.54     45.17 o 
  -3   7   6      948.22      954.26     53.75 o 
  -2   7   6      203.78      190.57     43.94 o 
  -1   7   6     6488.35     6574.18    220.02 o 
   0   7   6      339.77      403.00     54.46 o 
   1   7   6      554.73      650.02     80.66 o 
   2   7   6       12.49      104.91     61.64 o 
   3   7   6    14315.26    14047.27    249.33 o 
   4   7   6        2.16       40.75     52.46 o 
   5   7   6     1965.45     1907.87     98.62 o 
   6   7   6      163.11      254.26     66.74 o 
   7   7   6    10661.66    10116.73    223.57 o 
   8   7   6       18.15      139.85     73.17 o 
   9   7   6      100.20      175.55     77.71 o 
  10   7   6       45.54      -28.91     80.31 o 
  -9   8   6      678.79      664.89    100.63 o 
  -8   8   6       33.95       96.79     79.44 o 
  -7   8   6      850.02      957.88     79.25 o 
  -6   8   6     7288.95     6946.91    205.07 o 
  -5   8   6     1031.17     1078.07     76.92 o 
  -4   8   6       21.32      -16.46     61.01 o 
  -3   8   6      896.02      951.19     72.21 o 
  -2   8   6     7130.94     6932.89    135.14 o 
  -1   8   6     6047.89     6043.92    125.96 o 
   0   8   6       65.76       43.87     51.98 o 
   1   8   6     5576.25     5412.73    178.24 o 
   2   8   6     8243.67     8097.83    272.40 o 
   3   8   6     2251.30     2107.14    186.04 o 
   4   8   6       76.53      124.38     60.32 o 
   5   8   6      710.39      756.01     82.06 o 
   6   8   6     4988.74     5185.45    160.45 o 
   7   8   6      961.35      990.34    129.49 o 
   8   8   6       74.02       30.74     78.03 o 
   9   8   6     2109.48     2121.89    131.09 o 
  -8   9   6      194.55      198.52    108.51 o 
  -7   9   6     2866.44     3074.37    141.11 o 
  -6   9   6       30.94       14.89     63.86 o 
  -5   9   6     8327.75     8179.32    170.48 o 
  -4   9   6      217.23      220.82     59.70 o 
  -3   9   6     2911.82     2859.02    138.49 o 
  -2   9   6       77.37      194.84     52.74 o 
  -1   9   6     3072.09     3081.20    101.21 o 
   0   9   6      425.84      416.50     85.75 o 
   1   9   6       91.37       35.79     72.59 o 
   2   9   6      425.59      387.58     91.37 o 
   3   9   6      867.70      720.89    118.58 o 
   4   9   6        5.25      -30.16     74.84 o 
   5   9   6      814.36      914.43     93.16 o 
   6   9   6      532.95      618.82    143.40 o 
   7   9   6      533.73      416.31     87.99 o 
  -6  10   6     5028.20     5226.29    230.35 o 
  -5  10   6       26.55        2.53     63.08 o 
  -4  10   6      437.14      365.73     71.23 o 
  -3  10   6     2282.76     2368.82    118.01 o 
  -2  10   6     5271.08     5118.77    155.99 o 
  -1  10   6     1869.31     1942.42    201.80 o 
   0  10   6        8.70      -13.31     62.39 o 
   1  10   6     1976.54     1856.52    132.91 o 
   2  10   6     3032.97     3074.94    130.66 o 
   3  10   6       58.13       38.54     70.71 o 
   4  10   6       87.85      -15.21     72.62 o 
   5  10   6      101.98      214.49     80.09 o 
   6  10   6     1626.74     1565.82    120.82 o 
  -4  11   6        1.03     -126.73    105.59 o 
  -3  11   6       45.06     -129.47    119.77 o 
  -2  11   6     1649.41     1926.61    214.71 o 
  -1  11   6      681.45      746.37    178.55 o 
   0  11   6      651.43      550.76    109.32 o 
   1  11   6      712.22      707.76    136.99 o 
   2  11   6      917.10      876.65     95.88 o 
   3  11   6     5900.04     6177.31    187.21 o 
 -13   0   7      201.01      235.84    111.67 o 
 -11   0   7      126.77      138.19     91.23 o 
  -9   0   7      193.72      256.32     77.36 o 
  -7   0   7    10508.82    10350.83    372.55 o 
  -5   0   7    15025.82    14281.46    296.24 o 
  -3   0   7    34609.40    35474.04    578.47 o 
  -1   0   7    31648.66    32501.90    733.32 o 
   1   0   7     4656.63     4732.47    154.17 o 
   3   0   7     1815.67     1881.46     57.33 o 
   5   0   7     2394.70     2267.85     70.03 o 
   7   0   7       32.42       18.75     58.23 o 
   9   0   7      808.54      915.50    134.00 o 
  11   0   7      703.21      864.84    113.85 o 
 -13   1   7       18.78       -0.73     75.60 o 
 -12   1   7      152.80      267.32     74.38 o 
 -11   1   7      392.48      481.08     70.37 o 
 -10   1   7     6740.96     6561.29    154.78 o 
  -9   1   7     2013.65     1948.76     86.86 o 
  -8   1   7       63.60       91.89     43.75 o 
  -7   1   7     3367.07     3318.12    150.10 o 
  -6   1   7    21542.37    20680.08    275.72 o 
  -5   1   7      821.91      795.20     45.11 o 
  -4   1   7      367.78      385.29     33.06 o 
  -3   1   7      107.24      127.91     19.69 o 
  -2   1   7    40640.74    41362.30    551.29 o 
  -1   1   7     2849.51     2874.71     74.03 o 
   0   1   7      178.24      168.93     33.90 o 
   1   1   7     5894.38     5538.71    125.12 o 
   2   1   7    25311.66    25958.21    342.00 o 
   3   1   7     4098.86     4037.60     65.02 o 
   4   1   7     1864.90     1898.96     93.87 o 
   5   1   7     1493.51     1501.60     56.22 o 
   6   1   7     9963.39     9969.44    175.51 o 
   7   1   7       48.51       65.86     36.29 o 
   8   1   7      475.11      544.51     54.85 o 
   9   1   7     1094.01     1017.34     62.85 o 
  10   1   7     5520.43     5293.72    165.96 o 
  11   1   7     1082.57     1118.88     76.85 o 
  12   1   7       74.97       27.35     62.17 o 
 -13   2   7     2676.51     2609.63    126.32 o 
 -12   2   7        2.88      -51.08     65.13 o 
 -11   2   7     7440.35     7527.01    244.53 o 
 -10   2   7      102.92      118.13     56.16 o 
  -9   2   7     1577.13     1672.36     85.16 o 
  -8   2   7      800.04      815.75     61.55 o 
  -7   2   7     1666.36     1773.39     61.10 o 
  -6   2   7     1343.68     1340.08     60.22 o 
  -5   2   7      140.51      229.81     33.62 o 
  -4   2   7      517.26      525.81     37.08 o 
  -3   2   7      632.63      738.32     31.80 o 
  -2   2   7       27.59       37.13     21.17 o 
  -1   2   7      278.70      345.23     51.04 o 
   0   2   7      126.15      105.61     22.40 o 
   1   2   7      174.83      186.97     36.42 o 
   2   2   7       23.54       77.55     25.72 o 
   3   2   7    11515.63    11954.92    153.75 o 
   4   2   7       84.53      126.98     17.69 o 
   5   2   7     8228.29     8255.31    133.77 o 
   6   2   7      366.12      417.14     41.73 o 
   7   2   7    21165.45    20283.55    243.36 o 
   8   2   7      156.21      142.71     37.33 o 
   9   2   7     2570.22     2428.38     82.54 o 
  10   2   7      218.59      232.00     55.67 o 
  11   2   7     4744.83     4659.14    122.91 o 
  12   2   7      133.18       73.04     64.05 o 
 -12   3   7      588.12      427.12     77.88 o 
 -11   3   7      900.56      812.02     80.25 o 
 -10   3   7     9573.59     9631.68    191.68 o 
  -9   3   7     1452.26     1460.26     79.72 o 
  -8   3   7      653.35      673.35     50.14 o 
  -7   3   7     3580.88     3579.15     84.26 o 
  -6   3   7     5992.75     5974.83    104.10 o 
  -5   3   7      638.20      685.53     46.60 o 
  -4   3   7     3999.43     3903.81     90.80 o 
  -3   3   7        9.42       27.05     18.43 o 
  -2   3   7     9956.88     9680.41    117.56 o 
  -1   3   7     1709.13     1621.66     50.95 o 
   0   3   7     4702.09     4930.27     90.62 o 
   1   3   7     3245.19     3297.87    108.34 o 
   2   3   7    18980.43    18559.32    262.47 o 
   3   3   7     3867.02     3875.43    102.41 o 
   4   3   7     1316.62     1342.97     51.73 o 
   5   3   7       54.67       87.05     32.48 o 
   6   3   7    27251.40    26950.44    338.82 o 
   7   3   7       43.46       88.88     36.08 o 
   8   3   7      630.77      643.43     51.34 o 
   9   3   7      334.16      339.36     47.34 o 
  10   3   7     6796.70     6876.52    148.40 o 
  11   3   7      973.40      921.44     84.39 o 
  12   3   7       15.88       16.60     82.19 o 
 -12   4   7      139.45      134.56     73.60 o 
 -11   4   7      563.51      600.60     77.69 o 
 -10   4   7      236.85      172.51     60.27 o 
  -9   4   7      422.15      477.69     63.26 o 
  -8   4   7     1359.52     1288.86     79.75 o 
  -7   4   7     3154.82     3183.79     83.19 o 
  -6   4   7     1153.12     1244.34     54.08 o 
  -5   4   7     5379.72     5542.01     96.92 o 
  -4   4   7     1138.56     1191.20     49.81 o 
  -3   4   7    14436.77    14711.24    181.94 o 
  -2   4   7      773.98      874.41     33.57 o 
  -1   4   7    11459.05    11612.28    174.51 o 
   0   4   7      782.25      683.91     69.92 o 
   1   4   7     2198.47     2143.60     90.51 o 
   2   4   7     2627.62     2446.89     59.50 o 
   3   4   7     7446.13     7747.87    250.56 o 
   4   4   7      729.62      739.66     43.13 o 
   5   4   7       40.97       46.25     32.88 o 
   6   4   7       13.90       17.30     45.68 o 
   7   4   7      570.29      603.31     66.62 o 
   8   4   7        7.23      -22.00     53.29 o 
   9   4   7      264.03      269.37     58.78 o 
  10   4   7      523.46      446.31     82.27 o 
  11   4   7     2398.86     2295.74    125.19 o 
 -11   5   7       25.86      -51.29     63.41 o 
 -10   5   7     2725.43     2907.85    110.81 o 
  -9   5   7     2066.76     1871.60     71.78 o 
  -8   5   7       60.25        8.75     39.01 o 
  -7   5   7      682.26      719.37     58.66 o 
  -6   5   7    20123.34    19832.04    241.07 o 
  -5   5   7      208.21      177.68     33.67 o 
  -4   5   7     4719.51     4671.05    110.40 o 
  -3   5   7     1045.90     1092.27     37.87 o 
  -2   5   7    38866.34    37718.82    502.97 o 
  -1   5   7        2.79       29.70     41.18 o 
   0   5   7       35.51       30.60     42.94 o 
   1   5   7     4373.79     4283.41    191.78 o 
   2   5   7    12487.22    11933.10    253.24 o 
   3   5   7      230.98      207.40    140.53 o 
   4   5   7     2207.83     2150.25     91.87 o 
   5   5   7      290.98      225.21     51.87 o 
   6   5   7     1583.84     1522.10     84.75 o 
   7   5   7      418.42      420.42     66.88 o 
   8   5   7     2353.37     2267.59    179.81 o 
   9   5   7      107.23       66.46     67.27 o 
  10   5   7     1791.84     1711.87    150.80 o 
  11   5   7      435.87      470.05     93.85 o 
 -11   6   7     3058.11     3073.38    154.31 o 
 -10   6   7     1236.82     1269.34     78.53 o 
  -9   6   7      388.63      427.44     58.28 o 
  -8   6   7     1296.60     1319.60     75.80 o 
  -7   6   7     2750.00     2584.83    107.60 o 
  -6   6   7      819.87      772.88     70.72 o 
  -5   6   7     1112.28     1141.84     65.43 o 
  -4   6   7       24.95       11.26     40.59 o 
  -3   6   7     1988.23     2082.99     68.55 o 
  -2   6   7        8.20      -32.40     33.39 o 
  -1   6   7      570.41      605.67     54.03 o 
   0   6   7     2241.36     2353.06    107.37 o 
   1   6   7     1635.29     1589.41    127.34 o 
   2   6   7     6440.64     6309.98    180.08 o 
   3   6   7     2860.29     2654.84    143.11 o 
   4   6   7     2560.55     2479.73     99.81 o 
   5   6   7     1219.68     1223.73     80.74 o 
   6   6   7      293.49      310.83     94.88 o 
   7   6   7     4896.14     4773.30    161.30 o 
   8   6   7      515.43      609.01     87.64 o 
   9   6   7      289.73      349.11     81.79 o 
  10   6   7      226.92      228.98     86.05 o 
 -10   7   7     7954.85     7675.45    354.65 o 
  -9   7   7       90.93      -25.98     68.82 o 
  -8   7   7       60.46       71.99     66.51 o 
  -7   7   7      479.60      318.28     84.61 o 
  -6   7   7     2928.02     2826.88    141.68 o 
  -5   7   7      277.21      233.81     54.45 o 
  -4   7   7     5671.16     5805.51    198.81 o 
  -3   7   7       11.84        5.88     49.02 o 
  -2   7   7      882.06      910.84     56.69 o 
  -1   7   7     1934.40     1878.53     71.95 o 
   0   7   7     1604.07     1582.14     78.60 o 
   1   7   7       39.68       83.69     62.29 o 
   2   7   7    13317.08    13228.40    353.16 o 
   3   7   7      503.07      473.51     63.78 o 
   4   7   7      464.24      545.09     68.60 o 
   5   7   7      176.52      188.45     61.49 o 
   6   7   7    15153.45    14957.45    280.95 o 
   7   7   7      364.72      372.82     81.32 o 
   8   7   7     1471.45     1608.73    171.66 o 
   9   7   7      155.53      161.89     84.63 o 
  -9   8   7      714.73      551.12    111.06 o 
  -8   8   7     1688.93     1739.01    110.36 o 
  -7   8   7     1841.37     1884.49     98.02 o 
  -6   8   7     1304.12     1161.44     79.88 o 
  -5   8   7      557.61      570.75     66.00 o 
  -4   8   7       31.94       -1.38     50.30 o 
  -3   8   7     1197.36     1192.18     83.14 o 
  -2   8   7      257.54      346.41     51.71 o 
  -1   8   7      837.55      985.39     97.66 o 
   0   8   7     2852.18     2862.35    106.60 o 
   1   8   7     1481.01     1532.16    108.71 o 
   2   8   7     1261.78     1340.82    114.47 o 
   3   8   7     2722.85     2948.80    133.48 o 
   4   8   7     2162.37     1807.60    177.29 o 
   5   8   7      561.13      683.95     83.44 o 
   6   8   7        0.47       -7.29     68.12 o 
   7   8   7     3098.39     3200.25    140.82 o 
   8   8   7        3.38      -59.59     77.08 o 
  -8   9   7       54.02       43.43     83.89 o 
  -7   9   7      681.73      593.63     77.89 o 
  -6   9   7     8643.76     8853.30    187.74 o 
  -5   9   7        8.80       47.34     61.78 o 
  -4   9   7     1317.39     1220.76     93.75 o 
  -3   9   7      423.72      320.61     70.93 o 
  -2   9   7    14829.29    14354.26    265.97 o 
  -1   9   7     1072.55     1026.50     70.52 o 
   0   9   7      626.21      721.05     96.27 o 
   1   9   7      135.87       92.90     78.93 o 
   2   9   7     5537.88     5449.66    197.06 o 
   3   9   7      531.95      491.96     77.59 o 
   4   9   7     1479.66     1334.80    113.68 o 
   5   9   7       47.00       22.35     69.08 o 
   6   9   7      417.64      476.52    100.67 o 
   7   9   7      174.24      172.44     87.75 o 
  -6  10   7      881.81      915.45    110.29 o 
  -5  10   7     1937.19     2058.76    158.55 o 
  -4  10   7       53.15      104.63     86.64 o 
  -3  10   7     1831.74     1840.84    112.96 o 
  -2  10   7      328.23      390.70     90.60 o 
  -1  10   7     4126.52     4054.13    174.18 o 
   0  10   7      366.81      356.69     76.47 o 
   1  10   7     1471.04     1498.86    132.28 o 
   2  10   7     1713.26     1465.68    201.01 o 
   3  10   7     1159.97     1082.04     99.16 o 
   4  10   7      105.48      146.46     78.80 o 
   5  10   7       37.14       86.56     82.82 o 
  -3  11   7      602.51      370.69    157.07 o 
  -2  11   7      945.98      888.85    179.64 o 
  -1  11   7        1.05       20.94     92.79 o 
   0  11   7       89.74       65.13     75.87 o 
   1  11   7     1759.96     1568.47    142.94 o 
   2  11   7     3803.61     3889.42    193.82 o 
 -12   0   8     1209.02     1338.39    144.69 o 
 -10   0   8      390.73      308.14     91.85 o 
  -8   0   8     2239.20     2461.19    128.69 o 
  -6   0   8    12261.93    12206.19    265.38 o 
  -4   0   8     3014.46     3191.15    135.23 o 
  -2   0   8    42221.94    40262.37    909.79 o 
   2   0   8    35191.02    35697.77    566.86 o 
   4   0   8       77.21       73.52     30.53 o 
   6   0   8     5392.20     5536.91    162.97 o 
   8   0   8     3976.83     3940.64    152.80 o 
  10   0   8     2364.56     2291.26    140.03 o 
  12   0   8     1075.53     1047.94    135.49 o 
 -13   1   8       13.26       64.75     76.88 o 
 -12   1   8      261.63      451.79    121.50 o 
 -11   1   8     3638.81     3717.18    166.94 o 
 -10   1   8      384.48      537.90     98.36 o 
  -9   1   8       26.22       67.77     50.66 o 
  -8   1   8     2141.19     2166.94     86.12 o 
  -7   1   8     7684.75     7704.55    146.59 o 
  -6   1   8     6763.06     6562.57    175.95 o 
  -5   1   8     1911.10     1887.19     64.34 o 
  -4   1   8     8187.78     8229.30    137.98 o 
  -3   1   8    14040.13    13817.63    176.67 o 
  -2   1   8     2431.18     2518.32     63.72 o 
  -1   1   8     1108.24      996.87     46.00 o 
   0   1   8       48.07       61.27     33.30 o 
   1   1   8    12731.53    12730.25    253.28 o 
   2   1   8     4748.79     4812.69    106.68 o 
   3   1   8     4433.51     4700.78     74.89 o 
   4   1   8     8659.07     8514.76    112.73 o 
   5   1   8     4145.49     4138.01     80.73 o 
   6   1   8     3827.00     3660.86     80.18 o 
   7   1   8      570.26      499.95     57.68 o 
   8   1   8     1296.88     1205.00     69.22 o 
   9   1   8      608.70      621.69     65.95 o 
  10   1   8        9.11       47.63     59.80 o 
  11   1   8     1206.94     1252.79     87.68 o 
  12   1   8      879.40      990.04     89.96 o 
 -12   2   8     1094.43     1209.95     97.44 o 
 -11   2   8        7.00       -5.63     60.77 o 
 -10   2   8    15968.25    15580.15    259.25 o 
  -9   2   8      233.28      202.06     55.39 o 
  -8   2   8      497.56      508.60     57.54 o 
  -7   2   8       12.72       13.64     39.07 o 
  -6   2   8    13443.46    12974.65    197.84 o 
  -5   2   8     2669.77     2532.14     73.13 o 
  -4   2   8     1746.39     1696.20     76.65 o 
  -3   2   8      911.62      971.12     40.86 o 
  -2   2   8     2501.21     2395.37     63.85 o 
  -1   2   8      208.75      227.91     39.08 o 
   0   2   8    10349.10    10383.77    161.56 o 
   1   2   8     2195.53     2354.03     84.71 o 
   2   2   8     9554.69     9441.74    156.13 o 
   3   2   8      206.03      228.99     34.29 o 
   4   2   8     1237.47     1307.94     72.19 o 
   5   2   8      526.77      623.80     45.33 o 
   6   2   8    17109.40    16750.26    232.90 o 
   7   2   8      119.78      129.58     38.87 o 
   8   2   8      287.45      295.08     53.15 o 
   9   2   8      178.90      125.04     54.54 o 
  10   2   8    12506.75    12672.25    260.24 o 
  11   2   8      315.61      289.73     71.49 o 
 -12   3   8       30.79       86.44     70.61 o 
 -11   3   8     6667.98     6845.87    169.26 o 
 -10   3   8        2.73       23.67     56.57 o 
  -9   3   8     1026.40     1127.70     77.33 o 
  -8   3   8     2712.08     2432.41     90.89 o 
  -7   3   8     7255.44     7117.48    141.16 o 
  -6   3   8     8313.45     8282.06    147.06 o 
  -5   3   8       31.66       16.67     22.91 o 
  -4   3   8     3278.06     3295.65     87.49 o 
  -3   3   8     3093.12     2943.67    158.36 o 
  -2   3   8     1234.85     1270.06     45.31 o 
  -1   3   8      117.42      155.61     35.59 o 
   0   3   8        9.98       24.07     27.33 o 
   1   3   8     2356.11     2381.04     52.31 o 
   2   3   8     3325.46     3369.19     81.17 o 
   3   3   8      280.96      369.33     41.87 o 
   4   3   8     5231.57     5103.38     99.11 o 
   5   3   8     5172.33     5334.13    107.50 o 
   6   3   8     2808.87     2766.70     82.69 o 
   7   3   8     4330.61     4090.10    179.55 o 
   8   3   8      490.58      481.58     51.26 o 
   9   3   8     3809.14     3840.74    141.98 o 
  10   3   8      114.92      226.09    123.15 o 
  11   3   8     3301.99     3504.19    148.38 o 
 -12   4   8      963.19     1027.15     95.22 o 
 -11   4   8        7.28       41.93     64.31 o 
 -10   4   8     1902.97     1906.60    117.96 o 
  -9   4   8       22.54       12.86     52.60 o 
  -8   4   8      257.78      272.92     49.09 o 
  -7   4   8     2719.71     2668.80     79.59 o 
  -6   4   8    12193.97    11712.56    219.51 o 
  -5   4   8     1274.74     1285.69     58.53 o 
  -4   4   8       12.71       -4.01     29.91 o 
  -3   4   8      985.34      986.08     64.00 o 
  -2   4   8    30849.06    30682.77    357.42 o 
  -1   4   8       91.08      160.02     27.86 o 
   0   4   8     1794.14     1908.22     88.18 o 
   1   4   8      860.90     1011.07     94.67 o 
   2   4   8    25717.47    25361.99    443.43 o 
   3   4   8     3119.83     3235.70    118.00 o 
   4   4   8       49.10      103.19     44.33 o 
   5   4   8      857.18      896.22     65.82 o 
   6   4   8    11373.95    10729.62    209.03 o 
   7   4   8     1290.34     1196.02     80.49 o 
   8   4   8     1907.79     1919.10    188.04 o 
   9   4   8      533.08      569.43     70.97 o 
  10   4   8     4508.60     4493.37    157.13 o 
  11   4   8      195.24      215.46     86.05 o 
 -11   5   8      728.36      810.02     74.16 o 
 -10   5   8      140.15      130.50     56.89 o 
  -9   5   8      388.39      466.02     58.70 o 
  -8   5   8      365.13      303.88     50.51 o 
  -7   5   8     2109.94     2174.96     81.61 o 
  -6   5   8     2398.96     2457.63     81.42 o 
  -5   5   8      519.37      539.87     63.69 o 
  -4   5   8     2234.44     2169.26    108.15 o 
  -3   5   8     8518.01     8703.75    158.36 o 
  -2   5   8      105.62      162.62     40.49 o 
  -1   5   8     8233.39     8082.12    190.10 o 
   0   5   8       85.31      116.20     48.91 o 
   1   5   8    11843.52    11053.59    240.86 o 
   2   5   8     1670.94     1735.48    146.78 o 
   3   5   8     1563.58     1695.20     97.18 o 
   4   5   8     2468.57     2375.40     93.73 o 
   5   5   8     1033.40     1004.35     72.71 o 
   6   5   8      276.48      345.80     61.95 o 
   7   5   8        6.70       54.55     59.02 o 
   8   5   8      182.34      176.42     66.90 o 
   9   5   8       34.77       27.92     72.20 o 
  10   5   8      112.20       39.06     78.59 o 
 -11   6   8      107.71      296.92    155.53 o 
 -10   6   8     6131.06     6450.83    436.63 o 
  -9   6   8      795.61      743.23    110.62 o 
  -8   6   8       48.24       80.07     80.12 o 
  -7   6   8     1208.61     1226.60     88.26 o 
  -6   6   8     7243.03     7283.47    170.24 o 
  -5   6   8     3534.70     3814.19    146.31 o 
  -4   6   8      199.20      171.23     65.64 o 
  -3   6   8      145.55      131.26     60.12 o 
  -2   6   8     5572.90     5686.36    156.68 o 
  -1   6   8       68.65       46.81     56.56 o 
   0   6   8      124.22       98.37     54.41 o 
   1   6   8     2289.68     2339.78    114.20 o 
   2   6   8     8892.38     8875.03    279.33 o 
   3   6   8     2939.47     2972.02    210.63 o 
   4   6   8      437.47      391.47     83.32 o 
   5   6   8     4175.90     3948.58    128.07 o 
   6   6   8     8455.17     8337.10    193.67 o 
   7   6   8      101.31       96.29     67.53 o 
   8   6   8        6.29      -27.67     67.23 o 
   9   6   8      112.42       43.56     77.54 o 
  10   6   8     5523.22     5517.61    425.21 o 
 -10   7   8       10.70       16.50    137.40 o 
  -9   7   8     1694.69     1728.40    114.67 o 
  -8   7   8      167.47       57.48     75.88 o 
  -7   7   8     6472.31     6532.98    221.00 o 
  -6   7   8       20.91        0.42     60.65 o 
  -5   7   8     1019.26     1170.77    262.84 o 
  -4   7   8       28.51        3.21     61.00 o 
  -3   7   8      429.47      576.86    167.54 o 
  -2   7   8        4.87      -32.71     43.87 o 
  -1   7   8      283.32      356.56    138.88 o 
   0   7   8      203.33      203.52     83.75 o 
   1   7   8      504.65      593.33     82.71 o 
   2   7   8      389.29      412.64     79.85 o 
   3   7   8      502.61      531.47    149.05 o 
   4   7   8      118.05       36.48     57.95 o 
   5   7   8     2915.45     3079.92    124.32 o 
   6   7   8      117.79      135.63     69.24 o 
   7   7   8     4021.52     4174.12    229.19 o 
   8   7   8        1.78     -104.60     69.74 o 
   9   7   8     3444.55     3344.42    151.81 o 
  -9   8   8      199.05      207.68    137.54 o 
  -8   8   8       12.78      -50.36     74.89 o 
  -7   8   8     3281.69     3344.51    160.72 o 
  -6   8   8     5175.58     5126.73    158.51 o 
  -5   8   8      422.05      369.89     95.71 o 
  -4   8   8       16.56        2.54     61.38 o 
  -3   8   8     1042.89     1086.36     88.19 o 
  -2   8   8     5730.58     5298.59    148.33 o 
  -1   8   8      312.80      328.02     62.57 o 
   0   8   8       70.70       -0.79     68.62 o 
   1   8   8      269.45      335.77     83.14 o 
   2   8   8     3449.37     3594.17    257.72 o 
   3   8   8     5673.89     5685.98    189.54 o 
   4   8   8      240.47      216.33     83.68 o 
   5   8   8      895.21      779.95    105.12 o 
   6   8   8     4620.58     4844.35    165.03 o 
   7   8   8      744.00      773.47     96.58 o 
   8   8   8       43.72       91.24     86.55 o 
  -7   9   8     1089.93     1036.22    101.63 o 
  -6   9   8       45.92       59.76    127.70 o 
  -5   9   8      427.32      301.31     78.72 o 
  -4   9   8      548.33      432.35    112.91 o 
  -3   9   8     6319.07     6469.44    208.10 o 
  -2   9   8        4.89       64.68     66.77 o 
  -1   9   8     3992.48     4012.42    232.34 o 
   0   9   8       32.87      109.07     84.38 o 
   1   9   8     5701.42     5972.98    497.76 o 
   2   9   8      695.85      635.93    100.61 o 
   3   9   8     1336.32     1394.42     98.56 o 
   4   9   8      167.09      249.60     80.89 o 
   5   9   8     1258.52     1365.86    110.78 o 
   6   9   8      163.92      128.39     84.82 o 
  -5  10   8     1974.80     1946.35    122.49 o 
  -4  10   8       32.10       -9.32     88.12 o 
  -3  10   8       16.66       -6.30     73.11 o 
  -2  10   8     6315.51     6462.31    222.28 o 
  -1  10   8       32.89      144.95     86.27 o 
   0  10   8      171.73       89.29     69.92 o 
   1  10   8     2099.44     2061.82    144.29 o 
   2  10   8     5871.79     6239.76    414.06 o 
   3  10   8      299.17      362.36     86.21 o 
   4  10   8       74.54      112.36     81.20 o 
  -1  11   8       49.97      -43.43     94.98 o 
   0  11   8      316.36      247.55    106.11 o 
 -11   0   9     1399.41     1455.34    135.16 o 
  -9   0   9     4237.96     4079.08    171.17 o 
  -7   0   9     1246.98     1269.89     95.20 o 
  -5   0   9     1264.95     1183.82    121.81 o 
  -3   0   9    13291.21    12905.69    356.19 o 
  -1   0   9     9003.10     9923.82    280.88 o 
   1   0   9    52180.46    51565.37   1135.92 o 
   3   0   9     8296.39     8280.92    146.62 o 
   5   0   9     7377.79     7445.90    142.88 o 
   7   0   9        7.13       53.39     66.70 o 
   9   0   9       62.28       -9.74     80.92 o 
  11   0   9      351.07      285.37    107.97 o 
 -12   1   9      155.63      140.13     74.85 o 
 -11   1   9      769.34      930.43     84.67 o 
 -10   1   9     2589.09     2668.87    109.28 o 
  -9   1   9      239.17      205.20     55.93 o 
  -8   1   9       78.94      108.10     49.62 o 
  -7   1   9      380.20      401.41     51.01 o 
  -6   1   9     7479.79     7159.06    135.67 o 
  -5   1   9     3275.62     3116.92     99.33 o 
  -4   1   9      123.40      171.70     41.18 o 
  -3   1   9     4596.07     4342.20     91.51 o 
  -2   1   9    18278.94    18722.39    264.45 o 
  -1   1   9     2131.42     1957.86     62.17 o 
   0   1   9      373.18      343.26     43.93 o 
   1   1   9     1448.39     1486.24     72.38 o 
   2   1   9    25484.43    25999.65    353.40 o 
   3   1   9       25.97       49.76     26.08 o 
   4   1   9       85.44       56.99     24.47 o 
   5   1   9     1030.33     1119.60     80.57 o 
   6   1   9    11637.57    11698.93    162.38 o 
   7   1   9     2243.80     2223.11     97.07 o 
   8   1   9      163.08      182.52     53.03 o 
   9   1   9     1054.95     1104.11     77.82 o 
  10   1   9     5275.00     5349.05    143.29 o 
  11   1   9       41.28      -66.82     67.51 o 
 -12   2   9      451.38      540.64     85.01 o 
 -11   2   9    10623.37    10985.75    410.61 o 
 -10   2   9      119.95      151.53     63.01 o 
  -9   2   9     3220.95     3217.07    115.53 o 
  -8   2   9      533.61      471.21     58.39 o 
  -7   2   9    23287.87    22599.29    310.97 o 
  -6   2   9      453.78      438.90     47.90 o 
  -5   2   9      304.70      255.07     44.28 o 
  -4   2   9       69.41       32.57     42.95 o 
  -3   2   9     9233.47     9016.39    149.31 o 
  -2   2   9     2200.11     2218.34     59.31 o 
  -1   2   9     4409.25     4420.71     83.40 o 
   0   2   9       23.11       26.84     27.82 o 
   1   2   9      356.83      311.63     70.74 o 
   2   2   9       13.91       -1.02     24.34 o 
   3   2   9     2311.92     2517.80     61.98 o 
   4   2   9      279.94      305.57     38.14 o 
   5   2   9     1927.94     1913.01     68.54 o 
   6   2   9      321.10      283.33     40.41 o 
   7   2   9     1651.30     1793.61     87.98 o 
   8   2   9      963.66      965.86     70.71 o 
   9   2   9     9552.23     9484.48    184.82 o 
  10   2   9        5.73      -29.27     60.19 o 
  11   2   9     2701.45     2672.49    170.10 o 
 -12   3   9      790.95      866.94     92.77 o 
 -11   3   9      187.21      179.30     69.14 o 
 -10   3   9     5931.20     6130.62    189.74 o 
  -9   3   9        9.15       68.13     54.71 o 
  -8   3   9     3435.38     3466.86    114.14 o 
  -7   3   9       57.40       63.79     44.68 o 
  -6   3   9     8729.76     8645.00    230.21 o 
  -5   3   9     1304.74     1252.63     65.36 o 
  -4   3   9        2.35      -25.40     33.05 o 
  -3   3   9     4122.90     4110.69     82.32 o 
  -2   3   9     5663.37     5516.92     96.77 o 
  -1   3   9     1093.12     1106.96     49.67 o 
   0   3   9     1267.38     1177.64     53.76 o 
   1   3   9      683.15      739.97     42.36 o 
   2   3   9     3335.60     3300.17     84.79 o 
   3   3   9     1195.50     1263.09     59.58 o 
   4   3   9     1887.26     1893.20    121.33 o 
   5   3   9     2484.95     2549.55     94.61 o 
   6   3   9     7444.22     7643.91    141.07 o 
   7   3   9      661.53      604.32     67.91 o 
   8   3   9      291.62      259.66     80.05 o 
   9   3   9      545.95      546.46     80.91 o 
  10   3   9     8054.08     8115.35    211.19 o 
  11   3   9      430.73      323.91     90.99 o 
 -11   4   9     2493.55     2501.30    143.94 o 
 -10   4   9      538.39      640.45    126.56 o 
  -9   4   9     2313.88     2184.12     95.92 o 
  -8   4   9       36.63       13.15     50.22 o 
  -7   4   9     4100.10     3750.08    146.93 o 
  -6   4   9       75.27       60.55     42.09 o 
  -5   4   9      879.53      890.27     53.66 o 
  -4   4   9     4362.00     4504.05     95.46 o 
  -3   4   9    14843.56    15322.50    243.25 o 
  -2   4   9     2424.99     2307.52     85.20 o 
  -1   4   9     2652.73     2564.84    102.31 o 
   0   4   9     1974.12     1664.01    246.66 o 
   1   4   9    22674.63    22871.96    410.06 o 
   2   4   9       48.96       49.11     52.76 o 
   3   4   9     2003.40     2097.39    106.13 o 
   4   4   9      559.96      526.91     57.52 o 
   5   4   9    10748.86    10736.39    206.92 o 
   6   4   9      956.25     1303.63    144.04 o 
   7   4   9      417.09      346.95     66.43 o 
   8   4   9      401.01      554.52     75.58 o 
   9   4   9      540.49      641.70     93.68 o 
  10   4   9      618.06      658.64    116.24 o 
 -11   5   9       53.52       79.13     64.56 o 
 -10   5   9      242.40      223.97     60.63 o 
  -9   5   9        5.11      -35.94     55.87 o 
  -8   5   9      882.30      862.20    122.92 o 
  -7   5   9       81.46       96.46     59.31 o 
  -6   5   9      982.35      926.20     97.22 o 
  -5   5   9     2163.29     2099.17    187.11 o 
  -4   5   9       18.43      -34.38     69.38 o 
  -3   5   9        7.85       51.22     80.21 o 
  -2   5   9    16417.55    16078.76    255.26 o 
  -1   5   9     1344.78     1507.64     83.47 o 
   0   5   9     2778.67     2705.26    113.37 o 
   1   5   9       63.89      121.38     57.38 o 
   2   5   9    20859.46    20899.96    395.64 o 
   3   5   9       22.41      114.09     62.21 o 
   4   5   9     1069.47     1038.99     73.20 o 
   5   5   9     2707.87     2579.50    112.72 o 
   6   5   9     7268.06     7415.67    176.26 o 
   7   5   9      274.49      279.36     70.15 o 
   8   5   9      582.21      638.77     83.13 o 
   9   5   9      336.07      229.74     78.29 o 
  10   5   9      715.86      659.06     98.83 o 
 -10   6   9      213.36      126.18     98.58 o 
  -9   6   9      185.98      163.10     91.65 o 
  -8   6   9       19.75      -34.39     82.65 o 
  -7   6   9     9112.11     9244.09    254.21 o 
  -6   6   9     2863.65     2805.05    142.92 o 
  -5   6   9       10.40       96.09     70.68 o 
  -4   6   9     1397.36     1442.12    103.54 o 
  -3   6   9    10010.66     9638.64    356.55 o 
  -2   6   9     3224.71     3285.24    102.04 o 
  -1   6   9      206.28      231.14     60.93 o 
   0   6   9     1006.33      972.75     84.02 o 
   1   6   9     2960.43     2836.15    206.56 o 
   2   6   9      196.81      175.25     65.50 o 
   3   6   9       59.14       47.28     68.37 o 
   4   6   9     1216.22     1142.61     83.38 o 
   5   6   9     3324.26     3137.02    212.24 o 
   6   6   9     2163.18     2208.21    110.62 o 
   7   6   9      179.70      217.80     73.75 o 
   8   6   9     1238.77     1323.68    109.41 o 
   9   6   9     3133.48     3016.56    157.34 o 
  -9   7   9       37.94       44.66     95.48 o 
  -8   7   9     2401.49     2675.80    260.66 o 
  -7   7   9      105.30      324.66     90.99 o 
  -6   7   9    10086.53    10305.02    268.53 o 
  -5   7   9       39.05      129.15     74.51 o 
  -4   7   9      593.69      432.70     82.33 o 
  -3   7   9      427.65      562.53     82.70 o 
  -2   7   9     4363.18     4284.32    160.19 o 
  -1   7   9      436.71      498.01     62.22 o 
   0   7   9     3956.54     4081.29    249.56 o 
   1   7   9      201.92       71.55    101.87 o 
   2   7   9     1106.79     1188.81    104.78 o 
   3   7   9      279.27      299.49     82.18 o 
   4   7   9      566.64      722.58     78.97 o 
   5   7   9      149.25      179.15     70.22 o 
   6   7   9     3794.85     3763.73    144.05 o 
   7   7   9      129.28      152.33     79.18 o 
   8   7   9      150.72      200.08     83.72 o 
  -8   8   9      106.76       97.18     98.14 o 
  -7   8   9     4249.45     4735.98    254.50 o 
  -6   8   9      533.28      585.66    100.18 o 
  -5   8   9       12.85       82.05     84.95 o 
  -4   8   9     4224.60     4254.96    171.16 o 
  -3   8   9     4547.77     4721.36    174.99 o 
  -2   8   9      921.48     1022.29    104.17 o 
  -1   8   9       28.51        8.40     73.36 o 
   0   8   9      883.21      819.88    115.01 o 
   1   8   9     3568.80     3635.22    160.43 o 
   2   8   9       69.70       83.81     82.96 o 
   3   8   9      165.52      173.70     89.48 o 
   4   8   9      764.40      713.31     88.75 o 
   5   8   9     2127.87     2203.15    122.54 o 
   6   8   9     1820.09     1911.24    120.19 o 
   7   8   9       27.65       -6.30     78.94 o 
  -7   9   9        9.35       17.69     96.60 o 
  -6   9   9      914.77     1032.85    124.11 o 
  -5   9   9       43.25      150.67     89.51 o 
  -4   9   9       31.13      121.55     86.86 o 
  -3   9   9      556.70      511.53    100.16 o 
  -2   9   9     5786.10     5529.39    196.71 o 
  -1   9   9       48.84        0.68    108.31 o 
   0   9   9     1689.77     1836.14    196.59 o 
   1   9   9      276.56      496.44    106.59 o 
   2   9   9    10722.33    10001.73    347.54 o 
   3   9   9      435.02      441.89     84.44 o 
   4   9   9     1047.62     1137.26    101.99 o 
   5   9   9        0.56      -39.19     76.02 o 
   6   9   9     3530.18     3740.43    304.58 o 
  -4  10   9      455.33      440.10    103.95 o 
  -3  10   9     2251.16     2068.76    146.11 o 
  -2  10   9     1913.57     2089.24    216.43 o 
  -1  10   9      209.90      109.28    167.81 o 
   0  10   9       10.59      -24.77     92.12 o 
   1  10   9     3741.91     3868.47    185.10 o 
   2  10   9        2.08       56.31     76.90 o 
   3  10   9      839.56      695.57     96.86 o 
 -12   0  10     2459.75     2158.32    166.53 o 
 -10   0  10     1846.84     1822.30    261.66 o 
  -8   0  10      135.19      201.56     78.70 o 
  -6   0  10       43.60       79.63     77.40 o 
  -4   0  10       40.09      117.82     72.42 o 
  -2   0  10     3251.98     3443.20    156.25 o 
   2   0  10    18127.17    18415.52    332.20 o 
   4   0  10    10912.81    11229.05    191.02 o 
   6   0  10    19468.98    19785.17    684.56 o 
   8   0  10      120.90       26.64     76.71 o 
  10   0  10     1677.40     1651.98    187.84 o 
 -12   1  10     1532.87     1653.26    166.25 o 
 -11   1  10     7987.32     8240.11    262.96 o 
 -10   1  10     1301.08     1320.44    101.58 o 
  -9   1  10      764.69      762.97     71.29 o 
  -8   1  10      185.00      155.69     52.02 o 
  -7   1  10     6533.56     6182.23    134.11 o 
  -6   1  10       20.18       18.28     38.47 o 
  -5   1  10     1211.83     1205.06     70.14 o 
  -4   1  10     3111.14     3104.06    164.27 o 
  -3   1  10    18185.15    18070.34    261.94 o 
  -2   1  10     6325.21     6080.27    117.14 o 
  -1   1  10      166.75      224.02     31.86 o 
   0   1  10     3711.48     3660.05    124.37 o 
   1   1  10    15244.66    15349.10    288.65 o 
   2   1  10      216.48      230.10     37.82 o 
   3   1  10      138.47      167.42     31.51 o 
   4   1  10      241.00      265.28     37.11 o 
   5   1  10    19266.74    19470.59    316.63 o 
   6   1  10     2014.35     1994.05     80.96 o 
   7   1  10        7.90       -9.66     46.87 o 
   8   1  10     1281.79     1374.56     83.58 o 
   9   1  10     4720.17     4699.89    134.45 o 
  10   1  10     1242.91     1267.80     91.95 o 
  11   1  10       19.92       68.16     83.56 o 
 -12   2  10      484.18      510.59     86.20 o 
 -11   2  10      533.34      550.75     92.49 o 
 -10   2  10     1849.30     2021.67    133.91 o 
  -9   2  10       77.43       84.76     55.67 o 
  -8   2  10     3557.67     3568.37    109.61 o 
  -7   2  10      245.59      226.70     50.41 o 
  -6   2  10    10343.51    10380.07    199.59 o 
  -5   2  10      554.55      635.21    122.20 o 
  -4   2  10     5931.65     6056.32    275.39 o 
  -3   2  10      102.51      114.16     32.87 o 
  -2   2  10    12098.26    11960.97    167.95 o 
  -1   2  10     2219.64     2286.07     63.00 o 
   0   2  10      172.99      232.27     36.27 o 
   1   2  10      340.32      282.57     50.53 o 
   2   2  10      295.94      357.75     35.60 o 
   3   2  10       51.24       90.62     37.21 o 
   4   2  10     1154.98     1204.44     57.51 o 
   5   2  10      404.84      432.29     46.70 o 
   6   2  10     1696.32     1748.74     66.42 o 
   7   2  10        3.74      -50.14     47.89 o 
   8   2  10      311.51      363.63     62.06 o 
   9   2  10      368.47      316.16     76.72 o 
  10   2  10     5790.82     5716.06    221.18 o 
  11   2  10       71.86      -49.21     83.43 o 
 -11   3  10     4648.16     4726.59    148.88 o 
 -10   3  10     1095.65     1118.83     87.29 o 
  -9   3  10      129.63       74.05     58.72 o 
  -8   3  10      693.99      727.81     68.70 o 
  -7   3  10    18220.28    18213.71    307.60 o 
  -6   3  10      171.46      212.03     49.55 o 
  -5   3  10     1832.75     1901.43     91.34 o 
  -4   3  10     2657.38     2432.80    157.63 o 
  -3   3  10    16519.46    16315.90    259.64 o 
  -2   3  10     1733.73     1726.21     58.76 o 
  -1   3  10       29.61       -2.34     27.57 o 
   0   3  10     1119.28     1184.55     74.10 o 
   1   3  10     7987.97     8076.95    144.68 o 
   2   3  10      369.55      392.09     60.15 o 
   3   3  10     2018.14     1961.09     99.00 o 
   4   3  10      219.14      120.64     46.48 o 
   5   3  10     2990.07     3100.87    105.84 o 
   6   3  10     3128.28     3177.60    114.30 o 
   7   3  10      654.80      783.08     65.92 o 
   8   3  10     2438.54     2496.02    180.06 o 
   9   3  10     3340.03     3343.48    141.66 o 
  10   3  10      589.82      622.21     93.96 o 
 -11   4  10     1091.97     1125.46     95.13 o 
 -10   4  10     1099.08     1119.11     88.57 o 
  -9   4  10     1204.62     1250.89     94.65 o 
  -8   4  10      104.37      107.72     62.60 o 
  -7   4  10      277.76      275.67     63.59 o 
  -6   4  10      871.46      941.87     62.25 o 
  -5   4  10      526.54      522.61     49.87 o 
  -4   4  10       43.05       66.14     43.96 o 
  -3   4  10     1309.67     1496.06     97.85 o 
  -2   4  10     2039.44     2017.41     78.53 o 
  -1   4  10     2349.51     2359.17    103.28 o 
   0   4  10     1583.67     1625.68    140.48 o 
   1   4  10     2795.18     2817.60    132.64 o 
   2   4  10    11864.06    11724.37    257.27 o 
   3   4  10      445.51      467.28     71.42 o 
   4   4  10      868.97      864.46     69.01 o 
   5   4  10       39.67       68.80     53.65 o 
   6   4  10    10079.06     9723.75    204.59 o 
   7   4  10     1243.53     1202.77     88.91 o 
   8   4  10      331.40      305.11     74.14 o 
   9   4  10      374.43      536.12     91.33 o 
  10   4  10     2712.40     2680.99    140.05 o 
 -10   5  10        2.67     -112.25     89.20 o 
  -9   5  10      572.90      632.26    109.09 o 
  -8   5  10      145.54      121.35     84.91 o 
  -7   5  10     1325.38     1301.24    114.09 o 
  -6   5  10      197.03      225.19    121.68 o 
  -5   5  10     2990.12     3228.95    419.00 o 
  -4   5  10      197.93      281.32     72.86 o 
  -3   5  10     1780.37     1977.68    218.25 o 
  -2   5  10     2734.96     2791.40     94.22 o 
  -1   5  10      377.14      330.74     51.72 o 
   0   5  10       30.23       49.05     55.88 o 
   1   5  10    17369.51    16543.12    333.91 o 
   2   5  10      667.12      827.99     89.14 o 
   3   5  10     2370.72     2434.86    122.04 o 
   4   5  10     1389.53     1239.34     81.50 o 
   5   5  10    14955.01    15122.58    274.74 o 
   6   5  10      913.86      774.26    100.68 o 
   7   5  10     1201.82     1214.12     95.83 o 
   8   5  10      892.49     1034.97     97.76 o 
   9   5  10     4332.54     4357.82    161.87 o 
 -10   6  10      764.62      611.22    118.85 o 
  -9   6  10      916.01      897.38    121.50 o 
  -8   6  10     1990.88     1882.12    343.69 o 
  -7   6  10      179.92      155.15     87.45 o 
  -6   6  10     2813.10     3074.51    152.96 o 
  -5   6  10      798.34      866.55    121.99 o 
  -4   6  10     1849.78     1693.57    279.47 o 
  -3   6  10     3570.97     3448.77    145.52 o 
  -2   6  10     3212.03     3457.04    143.58 o 
  -1   6  10     3659.19     3710.39    162.08 o 
   0   6  10      463.42      511.93     78.03 o 
   1   6  10     2204.76     2280.41    125.66 o 
   2   6  10     3596.28     3228.67    143.62 o 
   3   6  10     1083.79     1011.24    117.78 o 
   4   6  10       28.91       43.71     60.72 o 
   5   6  10      264.50      313.30     69.36 o 
   6   6  10     2340.63     2409.00    217.02 o 
   7   6  10      342.13      394.43     81.68 o 
   8   6  10       20.85       32.01     79.59 o 
   9   6  10     1180.57     1232.02    111.87 o 
  -9   7  10      389.03      303.62    111.25 o 
  -8   7  10      529.40      565.44    113.84 o 
  -7   7  10    12398.19    12470.66    318.65 o 
  -6   7  10        3.93       -7.25     83.60 o 
  -5   7  10     2325.83     2123.10    136.36 o 
  -4   7  10      878.40      932.67    101.39 o 
  -3   7  10    17500.00    17940.68    381.11 o 
  -2   7  10        6.22       77.81     69.91 o 
  -1   7  10       68.29       26.77     68.22 o 
   0   7  10      493.94      417.72     88.64 o 
   1   7  10     3724.94     3443.50    260.44 o 
   2   7  10      219.95      237.30     83.93 o 
   3   7  10     2269.50     2060.91    189.38 o 
   4   7  10      223.35      201.52     71.39 o 
   5   7  10      520.49      503.03     81.64 o 
   6   7  10      418.27      369.43     85.07 o 
   7   7  10      829.16      913.41    101.94 o 
   8   7  10      108.42       76.79     85.21 o 
  -7   8  10        8.37       42.36    126.48 o 
  -6   8  10     1648.02     1874.60    138.78 o 
  -5   8  10      170.76      198.43     91.41 o 
  -4   8  10     1494.54     1329.94    206.01 o 
  -3   8  10     2631.84     2679.37    145.90 o 
  -2   8  10     2176.38     2206.88    150.27 o 
  -1   8  10     2149.92     2047.94    134.26 o 
   0   8  10      518.11      452.83     90.43 o 
   1   8  10     2061.00     2003.64    388.64 o 
   2   8  10     3376.65     3719.74    170.94 o 
   3   8  10      160.58      118.52     72.51 o 
   4   8  10       94.31       30.65     73.97 o 
   5   8  10       34.74       13.55     76.48 o 
   6   8  10     2224.69     2013.81    343.54 o 
  -6   9  10      134.10       96.48     99.25 o 
  -5   9  10     1936.62     1962.94    142.29 o 
  -4   9  10      104.57      254.88     97.84 o 
  -3   9  10     1300.71     1326.41    257.67 o 
  -2   9  10        9.32      -84.69     81.41 o 
  -1   9  10      138.89       99.94     89.59 o 
   0   9  10      814.12      678.08    261.80 o 
   1   9  10     7188.10     7268.50    235.30 o 
   2   9  10       14.69       22.28     95.29 o 
   3   9  10      962.08     1165.21    106.17 o 
   4   9  10      155.46      308.75     85.82 o 
   5   9  10     7223.68     7542.78    212.69 o 
  -3  10  10      443.15      505.35    113.22 o 
  -2  10  10     1050.90     1116.73    129.17 o 
  -1  10  10     1534.39     1664.99    142.09 o 
   0  10  10      338.41      226.67    101.72 o 
   1  10  10      561.75      409.12    169.76 o 
   2  10  10     2517.91     1947.37    231.39 o 
 -11   0  11     5004.51     5161.48    219.25 o 
  -9   0  11       13.11       76.44     82.85 o 
  -7   0  11     4135.15     3844.76    152.88 o 
  -5   0  11     4049.23     3836.91    195.32 o 
  -3   0  11     4450.19     4366.76    187.70 o 
  -1   0  11     2199.65     2118.49    124.62 o 
   1   0  11    13233.58    13078.92    261.38 o 
   3   0  11     4693.78     4697.44    113.71 o 
   5   0  11    21566.49    22291.21    431.54 o 
   7   0  11     1775.39     1593.48    161.56 o 
   9   0  11     9199.33     9240.81    417.10 o 
 -11   1  11      645.17      674.57     85.08 o 
 -10   1  11       33.78       89.21     63.79 o 
  -9   1  11     2261.75     2155.84    138.15 o 
  -8   1  11     4234.09     4330.57    121.49 o 
  -7   1  11     3426.06     3265.26    101.02 o 
  -6   1  11      130.36       78.73     50.37 o 
  -5   1  11     1849.02     1886.85    103.94 o 
  -4   1  11     1612.01     1711.40     95.17 o 
  -3   1  11        3.41       13.15     33.09 o 
  -2   1  11      919.12      919.52     51.50 o 
  -1   1  11     2633.59     2540.21     85.96 o 
   0   1  11     1432.40     1458.58    133.84 o 
   1   1  11     3846.31     4040.99    102.50 o 
   2   1  11     5134.58     5195.09    166.61 o 
   3   1  11     4029.59     4067.95     88.53 o 
   4   1  11     2485.65     2593.65     88.50 o 
   5   1  11     1594.39     1750.58     75.90 o 
   6   1  11     2500.76     2643.02    112.91 o 
   7   1  11        3.94        1.69     51.78 o 
   8   1  11      715.85      648.76     73.44 o 
   9   1  11      620.20      733.65     80.97 o 
  10   1  11     2230.63     2347.45    115.72 o 
 -11   2  11     1913.74     2034.47    112.85 o 
 -10   2  11      141.07      165.87     70.22 o 
  -9   2  11      113.73       83.26     60.09 o 
  -8   2  11     1372.79     1525.86     96.64 o 
  -7   2  11    19016.08    18637.55    316.18 o 
  -6   2  11       45.34       24.82     48.81 o 
  -5   2  11     1457.47     1486.68     95.58 o 
  -4   2  11      721.76      718.25     71.29 o 
  -3   2  11    26795.48    26343.34    643.55 o 
  -2   2  11      122.12      110.16     34.21 o 
  -1   2  11      155.67      176.77     34.76 o 
   0   2  11        8.81      -26.89     33.30 o 
   1   2  11    12818.59    12901.42    263.71 o 
   2   2  11     1872.81     1938.40     63.17 o 
   3   2  11     1634.31     1621.96     73.00 o 
   4   2  11       92.97       97.14     39.91 o 
   5   2  11     2166.06     2276.45     81.76 o 
   6   2  11      523.76      480.22     59.54 o 
   7   2  11     2584.74     2720.95    118.06 o 
   8   2  11      366.82      342.31     78.95 o 
   9   2  11     2815.86     2769.85    167.29 o 
  10   2  11       97.49       72.66     86.69 o 
 -11   3  11      628.27      577.47     84.25 o 
 -10   3  11       18.37       30.34     65.31 o 
  -9   3  11      920.92      893.28     77.33 o 
  -8   3  11     4296.64     3958.27    136.74 o 
  -7   3  11     1064.94     1138.90     81.88 o 
  -6   3  11     4646.54     4674.75    161.98 o 
  -5   3  11     2058.10     2016.23     94.97 o 
  -4   3  11    10180.34    10139.01    194.21 o 
  -3   3  11        1.78        2.52     42.22 o 
  -2   3  11     5991.31     5990.12    110.23 o 
  -1   3  11     2072.39     2002.17     64.16 o 
   0   3  11     2757.43     2815.63    113.48 o 
   1   3  11     3333.11     3222.03    167.36 o 
   2   3  11     2369.85     2511.56    121.13 o 
   3   3  11     2863.90     2909.10    120.86 o 
   4   3  11       90.89      134.88     51.15 o 
   5   3  11      616.09      633.58     67.63 o 
   6   3  11      306.66      356.62     63.65 o 
   7   3  11      137.76      158.70     69.50 o 
   8   3  11       41.45       16.91     71.10 o 
   9   3  11      253.61      264.43     83.93 o 
  10   3  11     1363.77     1389.89    119.73 o 
 -10   4  11     1291.31     1205.34    103.59 o 
  -9   4  11       98.72       51.57     68.27 o 
  -8   4  11      363.54      484.30     76.02 o 
  -7   4  11     4442.81     4813.26    144.73 o 
  -6   4  11     1854.25     1816.07    123.94 o 
  -5   4  11     3365.59     3224.89    265.38 o 
  -4   4  11      221.16      275.59     74.52 o 
  -3   4  11     5765.85     5536.54    393.08 o 
  -2   4  11       20.22       28.07     62.14 o 
  -1   4  11     2409.27     2527.67     90.85 o 
   0   4  11     3475.14     3368.28    333.58 o 
   1   4  11    12797.80    12543.61    272.53 o 
   2   4  11     1161.53     1045.04     89.21 o 
   3   4  11       11.08       61.72     61.33 o 
   4   4  11     1513.18     1537.63     85.86 o 
   5   4  11    10733.23    10322.79    213.40 o 
   6   4  11       13.01       -9.24     60.66 o 
   7   4  11       10.08       61.05     66.28 o 
   8   4  11        6.34      -49.53     73.46 o 
   9   4  11     7193.96     7291.19    207.02 o 
 -10   5  11     1054.31     1160.56    136.12 o 
  -9   5  11      662.93      737.76    133.64 o 
  -8   5  11     1420.88     1351.97    137.27 o 
  -7   5  11      408.30      347.52    153.22 o 
  -6   5  11       17.66      -23.60     74.57 o 
  -5   5  11       96.42      124.54     76.25 o 
  -4   5  11       36.00      -21.74     67.24 o 
  -3   5  11      206.70      254.67     73.14 o 
  -2   5  11       30.23      -50.74     60.30 o 
  -1   5  11      329.73      436.29     59.49 o 
   0   5  11      626.19      698.96     79.49 o 
   1   5  11      607.28      593.16     94.35 o 
   2   5  11     3628.17     3495.80    144.36 o 
   3   5  11     1610.63     1606.00    110.58 o 
   4   5  11     5084.26     4679.59    139.75 o 
   5   5  11      338.07      294.18     69.32 o 
   6   5  11     7975.31     7804.02    233.01 o 
   7   5  11      261.18      278.18     77.91 o 
   8   5  11     2997.57     3030.35    227.31 o 
   9   5  11      553.68      448.08     97.83 o 
  -9   6  11       36.05       94.88    101.15 o 
  -8   6  11     2918.90     3196.62    391.49 o 
  -7   6  11     6423.00     6761.95    227.57 o 
  -6   6  11      721.92      640.99    101.72 o 
  -5   6  11       12.84       -6.79    135.09 o 
  -4   6  11      102.65       23.51     75.96 o 
  -3   6  11    10038.83     9764.22    255.54 o 
  -2   6  11     1712.48     1728.28    153.40 o 
  -1   6  11       27.09       84.68     76.50 o 
   0   6  11     1162.11     1237.21     99.54 o 
   1   6  11     6981.51     6951.23    205.24 o 
   2   6  11     2996.85     2912.81    151.95 o 
   3   6  11      687.49      646.28     93.38 o 
   4   6  11     1002.23      929.60     99.49 o 
   5   6  11     6532.96     6415.50    219.00 o 
   6   6  11      140.36      220.93     97.62 o 
   7   6  11       72.42       31.91     77.74 o 
   8   6  11      555.56      535.44     96.64 o 
  -8   7  11     2153.23     2256.95    159.41 o 
  -7   7  11       44.35      -11.01     93.59 o 
  -6   7  11     2351.90     2471.98    221.92 o 
  -5   7  11       31.01      -43.58     83.10 o 
  -4   7  11     6473.13     6691.56    217.64 o 
  -3   7  11       51.08       22.20     78.56 o 
  -2   7  11     6561.22     6514.39    208.64 o 
  -1   7  11       99.43       70.20     77.26 o 
   0   7  11     4403.97     4087.28    162.81 o 
   1   7  11       88.01      -23.55     73.46 o 
   2   7  11      398.41      560.71     93.82 o 
   3   7  11       12.93     -119.08     79.39 o 
   4   7  11       32.07        9.65     70.54 o 
   5   7  11       23.35       81.51     74.33 o 
   6   7  11       47.88      115.54     80.52 o 
   7   7  11       57.45      -21.70     81.74 o 
  -7   8  11     3167.89     3439.33    186.47 o 
  -6   8  11     1903.45     1783.14    143.67 o 
  -5   8  11       42.33       83.71     91.22 o 
  -4   8  11      351.16      342.02    102.15 o 
  -3   8  11     6868.99     7134.55    338.16 o 
  -2   8  11      166.21      137.29    139.62 o 
  -1   8  11       96.54       84.27    133.64 o 
   0   8  11     3079.50     3212.35    229.67 o 
   1   8  11     5269.44     5360.13    197.30 o 
   2   8  11     1203.32     1275.31    124.99 o 
   3   8  11       13.88        7.27     74.24 o 
   4   8  11     1528.46     1502.40    165.46 o 
   5   8  11     4207.96     4366.81    164.05 o 
   6   8  11       30.31       80.90     90.19 o 
  -5   9  11        8.21       33.63    140.85 o 
  -4   9  11       13.59       21.92     96.59 o 
  -3   9  11        0.71      -74.07     90.22 o 
  -2   9  11       86.14       96.88     96.74 o 
  -1   9  11        5.65      -39.26     91.31 o 
   0   9  11      203.22      192.45     97.50 o 
   1   9  11      442.64      438.31    168.94 o 
   2   9  11     1156.73     1358.78    138.35 o 
   3   9  11      233.76      477.26     94.00 o 
   4   9  11     2008.53     2308.59    184.31 o 
 -10   0  12     4648.73     4591.15    204.66 o 
  -8   0  12    11619.23    11852.28    301.74 o 
  -6   0  12       15.53      -46.50     86.56 o 
  -4   0  12      598.23      579.97    106.86 o 
  -2   0  12     1971.15     1875.68    130.60 o 
   0   0  12      155.33      209.93     43.84 o 
   2   0  12     1313.94     1406.11     88.65 o 
   4   0  12     1792.17     2006.59    112.78 o 
   6   0  12     6016.01     6186.21    199.76 o 
   8   0  12     8480.82     8252.82    293.20 o 
  10   0  12     4284.65     4363.61    337.84 o 
 -11   1  12     3947.90     3900.31    229.08 o 
 -10   1  12      511.93      521.22     77.28 o 
  -9   1  12      363.32      386.92     76.28 o 
  -8   1  12     1497.21     1488.54     85.33 o 
  -7   1  12     5931.70     5956.60    160.93 o 
  -6   1  12     2662.65     2522.77    181.63 o 
  -5   1  12      307.52      221.00     84.74 o 
  -4   1  12     4101.81     3959.11    168.17 o 
  -3   1  12     6553.58     6230.67    169.32 o 
  -2   1  12     1183.57     1183.58     60.71 o 
  -1   1  12      461.63      531.99     45.11 o 
   0   1  12      795.65      761.08     79.68 o 
   1   1  12    12394.63    12514.58    211.64 o 
   2   1  12     1114.07     1128.05     93.67 o 
   3   1  12     1412.22     1462.09     88.03 o 
   4   1  12     1262.28     1348.83     60.45 o 
   5   1  12    11983.65    12028.51    201.02 o 
   6   1  12      741.82      713.45     68.29 o 
   7   1  12       14.80      -32.37     55.83 o 
   8   1  12      179.02      251.78     68.05 o 
   9   1  12     7089.96     7471.00    247.36 o 
  10   1  12        4.80       55.82     88.24 o 
 -11   2  12       21.09       10.93     73.66 o 
 -10   2  12     1005.97     1119.47     93.77 o 
  -9   2  12      329.80      435.35     71.31 o 
  -8   2  12      920.55      993.70     88.73 o 
  -7   2  12       51.16       53.89     58.79 o 
  -6   2  12       90.38       88.48     69.69 o 
  -5   2  12      372.74      413.02     73.04 o 
  -4   2  12    15538.60    15590.92    318.28 o 
  -3   2  12      243.09      285.22     51.76 o 
  -2   2  12     6012.79     5829.76    111.73 o 
  -1   2  12       56.25      -16.78     34.41 o 
   0   2  12    26516.30    26339.94    374.11 o 
   1   2  12     1322.79     1467.89     97.41 o 
   2   2  12     4430.32     4462.47    162.04 o 
   3   2  12      195.51      219.07     64.95 o 
   4   2  12     2786.37     2864.65    105.43 o 
   5   2  12      365.13      460.16     57.64 o 
   6   2  12       53.31       21.66     62.80 o 
   7   2  12       77.32      108.04     70.69 o 
   8   2  12       13.93      -78.62     73.12 o 
   9   2  12       29.21      -49.31     80.66 o 
 -10   3  12      298.20      266.27    119.12 o 
  -9   3  12       93.87      159.70     75.28 o 
  -8   3  12     1201.93     1262.62    122.41 o 
  -7   3  12     3442.06     3308.66    120.21 o 
  -6   3  12     2087.15     2351.01    129.39 o 
  -5   3  12      653.34      536.54     68.07 o 
  -4   3  12      683.87      747.24     68.47 o 
  -3   3  12    15300.20    15692.52    718.68 o 
  -2   3  12        5.19       79.15     63.45 o 
  -1   3  12     1323.90     1275.65     72.05 o 
   0   3  12       74.98       80.80     57.19 o 
   1   3  12    16494.59    16540.64    403.59 o 
   2   3  12      607.18      768.96    108.08 o 
   3   3  12       61.47       27.63     66.14 o 
   4   3  12     2705.19     2791.07    105.67 o 
   5   3  12     4707.78     4727.43    238.65 o 
   6   3  12     1465.22     1457.90    120.47 o 
   7   3  12     1417.97     1514.24    141.10 o 
   8   3  12       87.01      152.70     78.98 o 
   9   3  12     1928.88     1922.02    142.27 o 
 -10   4  12      925.73      808.64    178.10 o 
  -9   4  12      139.50       60.18    142.84 o 
  -8   4  12     9013.77     9267.91    274.28 o 
  -7   4  12     1607.31     1882.60    203.29 o 
  -6   4  12       63.54       32.37     80.42 o 
  -5   4  12      622.01      805.61    100.28 o 
  -4   4  12     2424.18     2150.13    127.93 o 
  -3   4  12      228.65      260.40     74.75 o 
  -2   4  12     2172.52     2122.02    119.29 o 
  -1   4  12       90.68       81.55     49.28 o 
   0   4  12      343.23      394.81     71.35 o 
   1   4  12      216.57      197.23     67.50 o 
   2   4  12       90.78      103.70     67.02 o 
   3   4  12     1530.22     1571.84    121.81 o 
   4   4  12     3784.32     3709.54    124.99 o 
   5   4  12     1017.76     1136.87     88.09 o 
   6   4  12      727.67      734.60     83.97 o 
   7   4  12      167.69      183.00     99.02 o 
   8   4  12     2496.05     2333.59    264.05 o 
   9   4  12       48.57       12.49     85.47 o 
  -9   5  12      869.27      822.14    151.36 o 
  -8   5  12      658.16      704.85    119.93 o 
  -7   5  12     6136.19     5835.40    214.42 o 
  -6   5  12       32.07       22.20     80.99 o 
  -5   5  12       27.09      -61.94     74.54 o 
  -4   5  12      643.55      759.47    104.05 o 
  -3   5  12     1843.51     2015.98    292.93 o 
  -2   5  12       48.32       -1.81     68.64 o 
  -1   5  12     2148.57     1945.30    265.20 o 
   0   5  12       11.48      -21.65     63.22 o 
   1   5  12     2251.84     2471.77    128.09 o 
   2   5  12      901.28      952.77     99.48 o 
   3   5  12       45.77       58.18     73.73 o 
   4   5  12      254.61      288.11     69.40 o 
   5   5  12     9206.91     9395.09    213.90 o 
   6   5  12     1148.31     1191.37     98.19 o 
   7   5  12      540.82      548.59    131.94 o 
   8   5  12      155.51      219.09    108.86 o 
  -8   6  12     1761.34     2232.56    190.15 o 
  -7   6  12     1158.27     1360.69    134.00 o 
  -6   6  12      126.80      218.33     93.94 o 
  -5   6  12     1733.74     1853.57    227.85 o 
  -4   6  12     5411.96     5659.32    387.64 o 
  -3   6  12      243.43      283.10     86.52 o 
  -2   6  12      881.28     1002.37    180.82 o 
  -1   6  12       71.81      147.80     79.12 o 
   0   6  12     6322.90     6227.84    512.40 o 
   1   6  12     1560.77     1197.47    108.13 o 
   2   6  12     1017.50     1070.02    213.22 o 
   3   6  12     1514.50     1648.35    125.26 o 
   4   6  12     2106.44     2026.73    148.06 o 
   5   6  12      989.80     1283.66    137.17 o 
   6   6  12      318.73      316.86     84.56 o 
   7   6  12       19.32      131.72     84.72 o 
  -7   7  12     2407.37     2480.14    241.13 o 
  -6   7  12       95.69      101.93    100.16 o 
  -5   7  12      187.12      119.54    106.27 o 
  -4   7  12        7.20      -53.32     83.81 o 
  -3   7  12     9156.27     9280.91    263.11 o 
  -2   7  12       70.27      120.81     86.78 o 
  -1   7  12     1655.30     1607.59    266.96 o 
   0   7  12      570.53      646.13    147.28 o 
   1   7  12    11192.79    11346.05    396.34 o 
   2   7  12      375.07      424.91     97.52 o 
   3   7  12       89.13       54.42    116.56 o 
   4   7  12      213.86      173.47     98.10 o 
   5   7  12     2799.96     2924.63    205.43 o 
   6   7  12      179.33      214.00     86.91 o 
  -6   8  12       49.65      136.81    104.13 o 
  -5   8  12      564.33      484.29    113.36 o 
  -4   8  12     2261.44     2362.64    156.08 o 
  -3   8  12      485.76      442.63    102.37 o 
  -2   8  12      808.15      877.07    116.03 o 
  -1   8  12     1032.43     1045.97    260.80 o 
   0   8  12     2712.64     2499.45    154.21 o 
   1   8  12      937.64      892.84    175.29 o 
   2   8  12      470.04      446.72    108.58 o 
   3   8  12     1974.21     1986.62    120.70 o 
   4   8  12     2290.74     1988.80    126.98 o 
  -3   9  12      747.31      718.20    187.48 o 
  -2   9  12      108.76      -27.75     95.07 o 
  -1   9  12      993.07      954.28    127.11 o 
   0   9  12      311.30      340.64    110.61 o 
   1   9  12      823.44      622.29    181.54 o 
   2   9  12       19.90     -106.62     99.78 o 
  -9   0  13     1912.32     2078.87    271.13 o 
  -5   0  13      910.64     1183.05    135.59 o 
  -3   0  13     2394.78     2405.25    163.41 o 
  -1   0  13      645.37      655.23     69.74 o 
   1   0  13      321.12      310.73    140.39 o 
   3   0  13     1674.35     1920.37    111.69 o 
   5   0  13     3441.31     3614.94    159.47 o 
   7   0  13       97.11        5.89     83.86 o 
   9   0  13     6803.69     7170.39    256.15 o 
 -10   1  13      183.13      109.89     71.70 o 
  -9   1  13        0.38      -89.30     68.66 o 
  -8   1  13     7555.23     7564.04    264.06 o 
  -7   1  13     1329.78     1317.10    114.68 o 
  -6   1  13       24.43      -44.08    118.78 o 
  -5   1  13     2974.47     2965.76    136.01 o 
  -4   1  13     9218.26     9667.06    236.48 o 
  -3   1  13     5967.07     5871.87    170.15 o 
  -2   1  13      221.93      232.21     43.35 o 
  -1   1  13     2370.56     2370.54     77.55 o 
   0   1  13     5867.48     5709.54    114.78 o 
   1   1  13       58.58      125.54     52.81 o 
   2   1  13      197.52      238.96     69.07 o 
   3   1  13     1247.12     1208.29     87.36 o 
   4   1  13     6995.72     7062.45    145.78 o 
   5   1  13     1808.57     1770.02     84.59 o 
   6   1  13      131.28      134.39     57.69 o 
   7   1  13     1759.26     1894.66    117.05 o 
   8   1  13     3779.03     4008.09    158.42 o 
   9   1  13      298.44      326.71     95.01 o 
 -10   2  13      229.90      271.39     87.27 o 
  -9   2  13      306.05      298.47     90.66 o 
  -8   2  13       41.46       49.38     70.99 o 
  -7   2  13      397.07      247.37     84.79 o 
  -6   2  13      119.05       64.12     74.02 o 
  -5   2  13       28.14      -51.84     63.13 o 
  -4   2  13      395.29      373.10     73.52 o 
  -3   2  13     8792.99     8814.52    181.73 o 
  -2   2  13       64.89       30.87     48.59 o 
  -1   2  13     1971.04     2069.48     74.39 o 
   0   2  13      735.36      734.31     78.39 o 
   1   2  13    14284.43    14153.68    365.95 o 
   2   2  13        8.84       39.74     59.86 o 
   3   2  13     2765.09     2879.01    133.27 o 
   4   2  13       83.34      144.21     58.23 o 
   5   2  13     7803.50     7888.37    190.32 o 
   6   2  13      744.99      525.06    107.20 o 
   7   2  13       86.99        9.72     75.50 o 
   8   2  13      300.82      347.79     89.92 o 
   9   2  13     1281.80     1370.32    121.61 o 
 -10   3  13      253.73      252.55     86.93 o 
  -9   3  13        3.24       50.63     76.10 o 
  -8   3  13     2422.51     2517.47    155.06 o 
  -7   3  13      754.18      950.26    101.89 o 
  -6   3  13      541.43      715.10    140.57 o 
  -5   3  13     1253.44     1285.71    113.00 o 
  -4   3  13     7007.99     7007.82    213.46 o 
  -3   3  13     3173.27     3301.23    150.27 o 
  -2   3  13     1197.41     1145.19    100.62 o 
  -1   3  13      917.37      829.38     67.57 o 
   0   3  13    11294.10    11344.74    282.05 o 
   1   3  13      359.07      307.77     75.63 o 
   2   3  13     1244.92     1333.56    101.53 o 
   3   3  13      805.24      871.18     94.45 o 
   4   3  13     6799.28     6870.63    169.32 o 
   5   3  13     1711.41     1733.71    104.92 o 
   6   3  13       21.89       50.68     71.48 o 
   7   3  13     1859.26     1833.88    141.63 o 
   8   3  13     1169.25     1108.83    188.27 o 
  -9   4  13     1872.16     2102.53    421.59 o 
  -8   4  13        5.32       63.96    115.11 o 
  -7   4  13     6312.48     6382.62    226.00 o 
  -6   4  13      665.50      632.96    105.43 o 
  -5   4  13      751.56      740.69    100.29 o 
  -4   4  13      950.75      977.54    105.45 o 
  -3   4  13     5401.57     5296.07    216.07 o 
  -2   4  13     4030.59     3929.44    159.75 o 
  -1   4  13      135.70      222.27     90.86 o 
   0   4  13      159.87      120.19    105.41 o 
   1   4  13     1210.77     1063.64     97.06 o 
   2   4  13        1.31       24.82     67.13 o 
   3   4  13      617.04      704.92    126.57 o 
   4   4  13      882.63      809.39     81.81 o 
   5   4  13     4467.00     4530.71    145.97 o 
   6   4  13      568.42      615.14     85.52 o 
   7   4  13       11.11      -59.25     73.07 o 
   8   4  13      962.57     1111.35    113.41 o 
  -8   5  13     8977.64     9309.60    350.26 o 
  -7   5  13      142.03      172.46    101.22 o 
  -6   5  13      218.63      164.76     96.03 o 
  -5   5  13     2221.63     1852.20    186.98 o 
  -4   5  13     4940.32     5284.47    343.32 o 
  -3   5  13      101.09       71.37     78.66 o 
  -2   5  13      174.09      163.43     82.06 o 
  -1   5  13       60.75      -74.72     73.56 o 
   0   5  13      982.07     1054.99    100.51 o 
   1   5  13      240.88      282.84     79.36 o 
   2   5  13     1044.57     1378.79    109.89 o 
   3   5  13       22.27      103.97     83.73 o 
   4   5  13     1125.79     1132.28     92.69 o 
   5   5  13     1431.13     1380.27    103.88 o 
   6   5  13       59.85       35.27     75.55 o 
   7   5  13      498.36      409.63    111.97 o 
  -8   6  13       45.93      223.68    115.21 o 
  -7   6  13     1147.35     1157.37    259.40 o 
  -6   6  13      856.74     1016.53    135.36 o 
  -5   6  13        0.79      -37.43     92.64 o 
  -4   6  13     4472.91     4691.23    279.56 o 
  -3   6  13     4070.04     4303.95    184.33 o 
  -2   6  13     1339.99     1300.38    119.26 o 
  -1   6  13      225.92      116.05    159.02 o 
   0   6  13      641.53      458.34    144.74 o 
   1   6  13     7396.28     7248.93    498.67 o 
   2   6  13      129.38      127.13     83.33 o 
   3   6  13      230.70      219.45    138.26 o 
   4   6  13      510.88      621.59     88.54 o 
   5   6  13     3520.31     3473.17    202.32 o 
   6   6  13     1775.30     1963.52    146.53 o 
  -6   7  13      697.81      701.75    174.52 o 
  -5   7  13       55.42       58.55     96.48 o 
  -4   7  13     3817.38     4186.20    192.81 o 
  -3   7  13      258.80      307.73    104.45 o 
  -2   7  13      363.41      348.71    102.89 o 
  -1   7  13       34.34     -107.96     81.55 o 
   0   7  13    10027.72    10221.79    283.86 o 
   1   7  13        1.47      176.37    139.21 o 
   2   7  13     2005.98     1909.02    141.97 o 
   3   7  13      310.74      204.43    106.02 o 
   4   7  13     5275.37     5278.06    229.67 o 
   5   7  13        0.61       48.46     83.37 o 
  -4   8  13      796.52      695.38    120.17 o 
  -3   8  13     1745.79     2082.96    252.14 o 
  -2   8  13     1538.18     1724.61    227.49 o 
  -1   8  13      179.68      266.96    105.82 o 
   0   8  13      120.29       69.26     98.44 o 
   1   8  13     3588.22     3399.33    263.93 o 
   2   8  13       69.61      146.19    168.85 o 
   3   8  13       13.73       37.48    102.53 o 
 -10   0  14      289.03      189.70    157.16 o 
  -8   0  14    12388.84    12034.42    443.93 o 
  -6   0  14     2107.11     2196.25    193.05 o 
  -4   0  14    10550.68    10593.33    366.16 o 
  -2   0  14     1137.85     1172.67     86.49 o 
   0   0  14     2882.10     3042.98    104.37 o 
   2   0  14     3045.60     3220.21    134.26 o 
   4   0  14      205.62      262.72     83.42 o 
   6   0  14     1533.17     1389.05    130.66 o 
   8   0  14     3686.93     3929.99    283.41 o 
  -9   1  14     2184.18     2250.25    152.49 o 
  -8   1  14      259.61      249.03     99.30 o 
  -7   1  14     2391.52     2340.78    142.46 o 
  -6   1  14        0.91     -104.54     72.36 o 
  -5   1  14     2985.14     2892.01    169.94 o 
  -4   1  14      308.35      335.33     79.95 o 
  -3   1  14     2878.16     2858.16    127.99 o 
  -2   1  14     3105.86     3055.30    108.85 o 
  -1   1  14      925.11      906.96     76.72 o 
   0   1  14     3646.64     3617.15     86.46 o 
   1   1  14     3282.55     3064.46     90.49 o 
   2   1  14      134.49      116.99     58.84 o 
   3   1  14       60.87       84.13     46.06 o 
   4   1  14       87.37       45.34     62.34 o 
   5   1  14     2025.35     2184.87    112.57 o 
   6   1  14      723.68      591.27     88.42 o 
   7   1  14       30.26       48.37     81.38 o 
   8   1  14     1255.87     1222.23    132.16 o 
  -9   2  14      143.53      177.82     81.49 o 
  -8   2  14     1922.46     1969.45    142.58 o 
  -7   2  14      158.60      246.70     90.67 o 
  -6   2  14     2608.55     2448.89    138.45 o 
  -5   2  14       76.49       59.33     71.70 o 
  -4   2  14     4003.11     3950.92    128.35 o 
  -3   2  14        3.89      -17.67     68.44 o 
  -2   2  14       45.67      141.03     72.73 o 
  -1   2  14     1770.81     1582.30     83.58 o 
   0   2  14    15745.72    15425.62    264.23 o 
   1   2  14        8.68      -22.36     66.36 o 
   2   2  14     1844.01     1930.40    150.00 o 
   3   2  14      199.69      168.08     74.80 o 
   4   2  14    17050.33    17277.02    405.07 o 
   5   2  14        4.66      -26.81     68.36 o 
   6   2  14      191.08      233.98     82.68 o 
   7   2  14       48.76       -3.71     77.65 o 
   8   2  14     3207.89     3219.15    153.70 o 
  -9   3  14      299.78      389.46    160.69 o 
  -8   3  14      164.12      222.05    144.83 o 
  -7   3  14       23.14      124.71    140.94 o 
  -6   3  14       85.08       11.92     85.69 o 
  -5   3  14        4.49      -42.37     81.62 o 
  -4   3  14     1047.49     1141.63    112.18 o 
  -3   3  14      542.24      476.80    209.09 o 
  -2   3  14      991.49     1114.46    105.14 o 
  -1   3  14      677.73      405.48     84.61 o 
   0   3  14      800.61      939.18     75.40 o 
   1   3  14     6361.28     6172.56    189.74 o 
   2   3  14      427.98      431.31     86.08 o 
   3   3  14     2810.69     2950.96    226.40 o 
   4   3  14       50.74      121.50     67.36 o 
   5   3  14     7530.76     7529.86    238.66 o 
   6   3  14      679.57      873.32    158.23 o 
   7   3  14      183.25      136.97     86.48 o 
  -8   4  14     7856.93     7977.92    267.01 o 
  -7   4  14       39.44      143.23    100.07 o 
  -6   4  14      516.05      747.24    114.98 o 
  -5   4  14       27.55      -43.32     81.96 o 
  -4   4  14    13085.68    13688.84    333.09 o 
  -3   4  14     1615.62     1540.12    122.49 o 
  -2   4  14      191.66      134.22    103.73 o 
  -1   4  14      266.56       96.30     79.57 o 
   0   4  14     5455.85     5247.92    176.52 o 
   1   4  14     1817.89     1820.55    197.58 o 
   2   4  14     2145.28     2082.31    129.86 o 
   3   4  14       64.77      -53.41     77.69 o 
   4   4  14     2890.84     2963.79    187.74 o 
   5   4  14       22.68       81.70     75.37 o 
   6   4  14       90.80      138.45    103.56 o 
   7   4  14      272.58      275.52     96.20 o 
  -8   5  14       25.59      -19.66    161.42 o 
  -7   5  14     4343.67     4484.16    274.30 o 
  -6   5  14      337.00      231.38    104.04 o 
  -5   5  14     6819.03     7148.56    239.61 o 
  -4   5  14      116.95      175.35     93.67 o 
  -3   5  14     4139.51     4221.56    251.69 o 
  -2   5  14      925.81      952.70    110.54 o 
  -1   5  14      522.23      605.25    101.18 o 
   0   5  14      360.11      191.43     86.97 o 
   1   5  14      269.62      251.03     87.29 o 
   2   5  14        5.31       19.80    124.21 o 
   3   5  14      627.50      690.70    157.02 o 
   4   5  14        0.10      -17.86     70.58 o 
   5   5  14      178.94      239.61     82.15 o 
   6   5  14      576.29      544.76    117.28 o 
  -6   6  14      142.19      208.54    105.46 o 
  -5   6  14      352.30      385.57    109.00 o 
  -4   6  14     5248.41     5288.56    210.46 o 
  -3   6  14      479.86      542.42    108.58 o 
  -2   6  14       57.29       42.43     88.88 o 
  -1   6  14     3217.47     2799.87    159.36 o 
   0   6  14     6573.97     6797.96    226.39 o 
   1   6  14      689.48      666.43    165.59 o 
   2   6  14       54.63       59.76     91.65 o 
   3   6  14      407.29      747.33    192.19 o 
   4   6  14     6120.45     6078.68    202.53 o 
   5   6  14      314.82      392.40     91.43 o 
  -5   7  14       62.67        1.11    101.60 o 
  -4   7  14      100.94      160.96    106.67 o 
  -3   7  14        9.84      -27.01     96.05 o 
  -2   7  14      225.80      148.78    100.55 o 
  -1   7  14      634.65      747.36    119.41 o 
   0   7  14        0.55      128.46     97.94 o 
   1   7  14     3954.07     4517.39    294.74 o 
   2   7  14        2.46      -53.61     90.34 o 
   3   7  14     3100.75     2662.30    169.11 o 
  -2   8  14      315.89      236.34    150.72 o 
  -1   8  14      600.69      757.33    129.20 o 
   0   8  14     3445.06     3115.61    181.47 o 
  -9   0  15     1866.10     2053.95    226.59 o 
  -7   0  15     1094.30     1055.62    171.03 o 
  -5   0  15    10290.22    10475.96    384.74 o 
  -3   0  15     6974.25     6584.22    279.43 o 
  -1   0  15     3325.92     3547.18    118.35 o 
   1   0  15      833.76      771.67     76.80 o 
   3   0  15      251.49      235.38     87.37 o 
   5   0  15      240.00      299.60    108.31 o 
   7   0  15       31.23       39.70    153.17 o 
  -9   1  15     1713.49     1578.58    209.00 o 
  -8   1  15     4770.41     5109.38    210.05 o 
  -7   1  15      983.62     1033.82    178.10 o 
  -6   1  15       30.25      -37.15     80.11 o 
  -5   1  15      148.80       82.09     79.35 o 
  -4   1  15     9969.44     9787.94    660.54 o 
  -3   1  15        9.08      -14.48     58.20 o 
  -2   1  15       10.52       53.14     55.97 o 
  -1   1  15     1064.30     1095.57     66.33 o 
   0   1  15     8079.54     7948.20    201.48 o 
   1   1  15     3252.27     3237.13    118.77 o 
   2   1  15      122.27      210.60     65.44 o 
   3   1  15     1332.53     1338.00     96.03 o 
   4   1  15     4805.36     4769.20    158.88 o 
   5   1  15       53.90      -75.47     73.25 o 
   6   1  15      418.23      402.40     89.23 o 
   7   1  15       69.64      -55.11     84.07 o 
  -8   2  15      608.88      515.98    162.14 o 
  -7   2  15       20.68       31.45    131.06 o 
  -6   2  15       57.27       82.93    122.81 o 
  -5   2  15       26.48       38.97    116.37 o 
  -4   2  15        0.37      -19.72     79.75 o 
  -3   2  15      391.07      424.28     93.91 o 
  -2   2  15      243.42       90.28    107.81 o 
  -1   2  15      826.92      904.08     99.84 o 
   0   2  15      358.14      368.22     77.67 o 
   1   2  15      823.72      835.08     94.90 o 
   2   2  15      962.06      923.44     99.99 o 
   3   2  15     4056.79     4191.09    138.40 o 
   4   2  15      153.86      201.21     93.68 o 
   5   2  15     4563.59     4634.52    212.57 o 
   6   2  15       22.37      -33.10     80.26 o 
   7   2  15     3739.41     3905.73    251.35 o 
  -8   3  15     3892.06     3263.29    265.01 o 
  -7   3  15      417.06      632.25    119.12 o 
  -6   3  15      476.23      507.09    112.39 o 
  -5   3  15       19.26       12.69     87.88 o 
  -4   3  15     2096.11     2277.72    147.47 o 
  -3   3  15      221.95      149.82     87.51 o 
  -2   3  15      536.89      578.82     96.29 o 
  -1   3  15     1726.61     1537.75    203.75 o 
   0   3  15     5298.34     5278.71    375.14 o 
   1   3  15     1796.05     1786.74    138.94 o 
   2   3  15       11.32      -58.82     75.78 o 
   3   3  15      283.32      364.92     93.83 o 
   4   3  15     8080.15     7813.03    312.24 o 
   5   3  15      300.97      285.10    129.90 o 
   6   3  15      317.63      326.08     90.93 o 
  -7   4  15      893.17     1046.57    132.90 o 
  -6   4  15      417.88      351.29    153.63 o 
  -5   4  15     4887.39     5387.25    440.84 o 
  -4   4  15       80.84      -30.62     85.18 o 
  -3   4  15     2869.39     2673.48    338.61 o 
  -2   4  15      442.49      362.21     97.55 o 
  -1   4  15     6140.47     5811.75    309.24 o 
   0   4  15     1853.53     1397.80    199.89 o 
   1   4  15     1338.64     1440.60    119.26 o 
   2   4  15     1135.63     1212.33    113.62 o 
   3   4  15      361.21      430.56     98.08 o 
   4   4  15      198.05      197.33     77.36 o 
   5   4  15       11.47      -88.72     96.76 o 
   6   4  15        7.05      -30.30     76.42 o 
  -6   5  15      580.53      565.50    119.97 o 
  -5   5  15      142.87      204.06    103.44 o 
  -4   5  15     8045.09     8492.43    267.27 o 
  -3   5  15      334.12      465.28    110.40 o 
  -2   5  15      880.63     1009.29    120.11 o 
  -1   5  15      853.46      822.38    112.71 o 
   0   5  15     7074.54     6853.50    269.95 o 
   1   5  15       54.07      -27.19    124.98 o 
   2   5  15      100.76      140.07     91.72 o 
   3   5  15      279.56      286.35    101.49 o 
   4   5  15     1518.84     1588.69    113.76 o 
   5   5  15        1.69       89.94     82.99 o 
  -5   6  15      497.94      617.00    123.00 o 
  -4   6  15       27.62      -64.87    104.64 o 
  -3   6  15       54.41      -38.84     97.33 o 
  -2   6  15      926.42      822.16    153.99 o 
  -1   6  15     1069.94     1216.22    131.92 o 
   0   6  15     1603.75     1679.45    157.48 o 
   1   6  15      718.84      874.89    174.20 o 
   2   6  15     1184.54     1157.92    127.37 o 
   3   6  15     1610.27     1803.35    148.35 o 
  -3   7  15       13.44      -76.18    151.04 o 
  -2   7  15      873.01      902.42    182.81 o 
  -1   7  15      173.83      181.73    109.82 o 
   0   7  15     1995.79     1598.76    146.20 o 
   1   7  15      226.47      194.14    169.12 o 
  -8   0  16      914.03     1032.32    177.73 o 
  -6   0  16      262.03      102.24    136.40 o 
  -4   0  16    12027.50    12728.31    434.77 o 
  -2   0  16     3324.72     3209.44    151.93 o 
   0   0  16    13497.49    13758.50    251.67 o 
   2   0  16      188.86       33.63    122.81 o 
   4   0  16     5232.25     5164.61    289.85 o 
   6   0  16      739.73      775.83    180.09 o 
  -8   1  16     1855.25     1967.23    274.49 o 
  -7   1  16        8.81     -111.00    168.76 o 
  -6   1  16     2397.03     2532.39    150.76 o 
  -5   1  16     5804.68     5676.47    200.96 o 
  -4   1  16     1287.32     1308.01    114.93 o 
  -3   1  16       69.64      174.11     87.10 o 
  -2   1  16      813.52      719.57     99.68 o 
  -1   1  16     5319.92     4895.15    124.87 o 
   0   1  16       86.61      103.34     54.15 o 
   1   1  16      213.87      262.18     58.63 o 
   2   1  16     1488.97     1196.39    117.63 o 
   3   1  16     2222.70     2339.29    119.11 o 
   4   1  16     1103.19      921.62     97.22 o 
   5   1  16      170.03      131.44     85.29 o 
   6   1  16      563.76      771.59    117.29 o 
  -7   2  16      395.77      275.98    157.79 o 
  -6   2  16      131.26        0.82    137.31 o 
  -5   2  16      105.38       95.05     95.97 o 
  -4   2  16     1093.89     1418.64    198.49 o 
  -3   2  16      246.83      221.87     95.08 o 
  -2   2  16     2306.07     2020.24    149.82 o 
  -1   2  16       35.61       60.70     80.87 o 
   0   2  16     1464.66     1340.54    114.45 o 
   1   2  16      213.22      169.46     67.91 o 
   2   2  16      777.95      801.54     81.21 o 
   3   2  16      411.27      413.51     82.32 o 
   4   2  16     4786.25     5039.05    169.84 o 
   5   2  16       37.38       93.06     83.68 o 
   6   2  16      585.98      691.01    206.87 o 
  -7   3  16        3.06       83.34    117.51 o 
  -6   3  16     1786.80     1767.56    150.73 o 
  -5   3  16     2305.69     2150.00    154.57 o 
  -4   3  16      434.23      361.44    103.80 o 
  -3   3  16      272.72      266.11     97.30 o 
  -2   3  16       28.46      -27.21     85.95 o 
  -1   3  16     1368.49     1378.20    162.51 o 
   0   3  16      318.35      257.69     92.22 o 
   1   3  16       29.59        2.59     79.69 o 
   2   3  16      868.62      779.35    118.19 o 
   3   3  16     2297.12     2277.51    142.68 o 
   4   3  16      968.01     1116.19    100.83 o 
   5   3  16     2049.76     1879.93    129.18 o 
  -6   4  16       21.51       42.40    123.13 o 
  -5   4  16     1352.74     1658.13    149.80 o 
  -4   4  16     5963.37     6227.18    237.69 o 
  -3   4  16       47.09      100.96     97.07 o 
  -2   4  16      877.80      847.29    116.70 o 
  -1   4  16       85.85      131.50    106.59 o 
   0   4  16     8762.37     8728.79    395.71 o 
   1   4  16      703.95      952.11    167.22 o 
   2   4  16      225.95      377.08    100.01 o 
   3   4  16      381.96      483.55    121.00 o 
   4   4  16     4224.16     4392.34    200.94 o 
  -5   5  16     6126.73     6514.33    245.48 o 
  -4   5  16      285.20      182.59    107.75 o 
  -3   5  16     2543.94     2732.36    172.52 o 
  -2   5  16      110.71      109.90    100.87 o 
  -1   5  16     7629.49     7483.33    247.66 o 
   0   5  16      154.19      197.16    102.44 o 
   1   5  16      768.28      776.83    172.75 o 
   2   5  16      860.44     1000.57    120.17 o 
   3   5  16     1658.17     1741.66    147.33 o 
  -3   6  16      634.42      571.14    122.45 o 
  -2   6  16       85.39       89.66    102.77 o 
  -1   6  16       79.54     -143.50     95.66 o 
   0   6  16     2235.45     1910.14    273.67 o 
   1   6  16      182.45        4.62    152.99 o 
  -5   0  17     2235.06     2489.72    210.82 o 
  -3   0  17      889.09      845.30    109.20 o 
  -1   0  17    14319.50    14070.97    473.65 o 
   1   0  17      977.72      772.75    140.94 o 
   3   0  17     9580.49     9828.38    395.44 o 
  -6   1  17      181.75      235.20    144.83 o 
  -5   1  17     1580.05     1474.17    189.97 o 
  -4   1  17     1948.68     1721.60    138.66 o 
  -3   1  17     1477.53     1370.74    130.24 o 
  -2   1  17      702.03      644.67    118.14 o 
  -1   1  17      902.52     1045.27     91.33 o 
   0   1  17     2548.89     2487.36    114.89 o 
   1   1  17       35.13      -32.57     63.75 o 
   2   1  17      265.45      352.56    102.31 o 
   3   1  17     1144.66     1280.94    108.54 o 
   4   1  17     4048.07     4240.81    164.03 o 
  -6   2  17       60.49       54.34    137.67 o 
  -5   2  17     5413.59     5183.22    215.87 o 
  -4   2  17      485.87      569.72    112.72 o 
  -3   2  17      237.75      120.61     94.08 o 
  -2   2  17      269.90      184.70    124.17 o 
  -1   2  17      891.17      851.26    113.05 o 
   0   2  17      172.75      159.40     94.96 o 
   1   2  17     1384.25     1389.26     86.29 o 
   2   2  17      114.44      149.20     89.76 o 
   3   2  17     1836.85     1793.26    119.02 o 
   4   2  17      188.23       68.50     96.80 o 
  -5   3  17     1698.00     1821.62    226.81 o 
  -4   3  17     2053.83     1993.31    245.98 o 
  -3   3  17      896.79      847.40    118.38 o 
  -2   3  17        8.61       58.15     95.88 o 
  -1   3  17      378.49      407.25    102.63 o 
   0   3  17     1021.19      961.63    120.45 o 
   1   3  17       37.88       23.03     87.07 o 
   2   3  17       36.77       24.45    102.10 o 
   3   3  17      568.66      451.91     85.31 o 
  -4   4  17      492.27      468.27    124.03 o 
  -3   4  17        2.03      -42.20     98.93 o 
  -2   4  17      826.52      721.22    118.92 o 
  -1   4  17     6194.20     6041.63    227.47 o 
   0   4  17       57.03      111.60     99.72 o 
   1   4  17      588.27      511.37    112.28 o 
   2   4  17       65.99      -90.27    140.21 o 
  -2   5  17     1091.58     1191.90    140.63 o 
  -1   5  17        6.55       34.74    101.38 o 
   0   5  17     6371.30     6320.55    308.75 o 
  -2   0  18     1273.38     1087.43    176.56 o 
   2   0  18     4685.42     4550.02    283.87 o 
  -4   1  18     1077.76      944.29    123.86 o 
  -3   1  18       84.92      167.06    123.63 o 
  -2   1  18      578.44      537.15     87.96 o 
  -1   1  18     4955.09     4976.84    270.91 o 
   0   1  18     1232.53     1268.54    100.45 o 
   1   1  18       48.48      -54.31     86.10 o 
   2   1  18      288.06      183.47    147.60 o 
  -4   2  18     2117.09     2145.41    158.49 o 
  -3   2  18      206.42      210.49    110.29 o 
  -2   2  18      422.21      393.07    110.30 o 
  -1   2  18      543.07      531.78    107.87 o 
   0   2  18       15.97      -35.24     74.86 o 
   1   2  18      795.58      631.08    113.67 o 
   2   2  18      159.95       41.02     75.73 o 
  -2   3  18     1716.56     1524.12    142.89 o 
  -1   3  18     3384.24     3331.52    180.84 o 
   0   3  18      380.89      402.63    110.17 o 
                                                 
